# Supplementary material for: Linking eruptive style with pore network geometry in tephritic/basanitic tephra from the 2021 Tajogaite eruption (Canary Islands, Spain)
Source: Bull Volcanol. 2025 May 30;87(6):49. doi: 10.1007/s00445-025-01833-0 (PMC12125037; doi:10.1007/s00445-025-01833-0)
Supplement: Supplementary file 2 — Supplementary file2 Online Resource 2 Supplementary tables (XLSX 22 KB) [file 445_2025_1833_MOESM2_ESM.xlsx]

## Sheet: Sheet1
	Online Resource 2 for
	Linking eruptive style with pore network geometry in tephritic/basanitic tephra from the 2021 Tajogaite eruption (Canary Islands, Spain)
	Barbara Bonechi1*, Emily C. Bamber2, Margherita Polacci1, Fabio Arzilli3, Giuseppe La Spina4, Elisa Biagioli1, Jorge E. Romero5, Jean-Louis Hazemann6, Richard Brooker7, Robert Atwood8, Mike Burton1
	1: Department of Earth and Environmental Sciences, The University of Manchester, Manchester, United Kingdom of Great Britain and Northern Ireland
	2: Institute of Science, Technology and Sustainability for Ceramics (ISSMC), National Research Council (CNR), Faenza, Italy
	3: School of Science and Technology, Geology Division, Camerino, Italy
	4: Istituto Nazionale di Geofisica e Vulcanologia, Osservatorio Etneo, Catania, Italy
	5: Instituto de Ciencias de la Ingeniería, Universidad de O'Higgins, Rancagua, Chile
	6: Université Grenoble Alpes, CNRS, Grenoble INP, Institut Néel, Grenoble, France
	7: School of Earth Sciences, University of Bristol, Bristol, United Kingdom
	8: Diamond Light Source, Harwell Science and Innovation Campus, Harwell, Oxfordshire, United Kingdom
	Corresponding author: barbara.bonechi@manchester.ac.uk
	Online Resource 2
	Table S1 Results of the 3D quantitative textural analysis on all digital sub-volumes reconstructed from synchrotron-based X-ray microtomographic images

## Sheet: Table S1
	Table S1 Results of the 3D quantitative textural analysis on all digital sub-volumes reconstructed from synchrotron-based X-ray microtomographic images
	Sample		Eruption date	Reference	Eruptive style		Minimum length (μm)	Connected porosity (Φc)	Connectivity	Volume tot vesicles (μm3)	Volume sample (μm3)	Porosity (Φ)	Bubble diameter (μm)	Bubble diameter (m)	σ	VND (mm-3)	VND (m-3)	VNDm (mm-3)	VNDm (m-3)	Log10 VNDm	Crystal volume fraction (φc)		Tortuosity (τ)	σ	Tortuosity factor (m)	σ	Throat-pore size ratio (ftb)	σ
	20 Sept_a		2021-09-20	LU1.2 (Romero et al. 2022a)	Fountain		100	0.645698	0.99915	888422000	1374740000	0.646247	79.73	7.973e-05	47.58	960.916	9.60916e+11	2563.14	2.56314e+12	12.4088	0.415829		1.53502	0.459857	2.78079	1.25329	0.317388	0.167119
	22 Sept_a		2021-09-22	LU1.4 (Romero et al. 2022a)	Fountain		100	0.610146	0.999258	1464570000	2398580000	0.610599	85.2816	8.52816e-05	47.4059	781.781	7.81781e+11	1842.27	1.84227e+12	12.2654	0.596429		1.54797	0.453754	2.60966	1.11198	0.341872	0.17939
	22 Sept_b						100	0.544823	0.99688	939165000	1718420000	0.546528	73.6369	7.36369e-05	43.6455	1017.44	1.01744e+12	2174.12	2.17412e+12	12.3373	0.488319		1.51915	0.458091	2.24468	0.915748	0.335614	0.17553
	22 Sept_c						100	0.560032	0.996465	772630000	1374740000	0.562019	72.25	7.225e-05	43.0917	1086.86	1.08686e+12	2414.13	2.41413e+12	12.3828	0.595629		1.51135	0.455327	2.28721	0.9493	0.336156	0.175773
	22 Sept_d						100	0.586751	0.997642	723233000	1229700000	0.588138	80.8697	8.08697e-05	43.4629	982.114	9.82114e+11	2283.68	2.28368e+12	12.3586	0.478108		1.53068	0.517757	2.42087	1.10956	0.34914	0.176646
	25 Sept_a		2021-09-25	LU1.6 (Romero et al. 2022a)	Fountain		100	0.538049	0.998419	747644000	1387350000	0.538901	83.399	8.3399e-05	42.574	896.403	8.96403e+11	1877.67	1.87767e+12	12.2736	0.518843		1.49101	0.456497	2.15723	0.894095	0.35518	0.181231
	25 Sept_b						100	0.558788	0.998559	769297000	1374740000	0.559595	85.3502	8.53502e-05	44.5158	834.307	8.34307e+11	1840.92	1.84092e+12	12.265	0.437242		1.45508	0.395527	2.17693	0.858938	0.351094	0.176163
	25 Sept_c						100	0.580103	0.998942	640862000	1103570000	0.580717	86.3963	8.63963e-05	43.3438	886.364	8.86364e+11	2041.14	2.04114e+12	12.3099	0.509535		1.49064	0.398194	2.34832	0.908685	0.362337	0.178071
	26 Sept_a		2021-09-26	LU2.1 (Romero et al. 2022a)	Strombolian		100	0.318676	0.955858	825057000	2474730000	0.333393	67.4011	6.74011e-05	46.7951	653.846	6.53846e+11	972.893	9.72893e+11	11.9881	0.615813		1.48425	0.484539	1.61418	0.498575	0.337394	0.189305
	26 Sept_b						100	0.26779	0.950637	613996000	2179645440	0.281695	68.8989	6.88989e-05	49.8181	494.495	4.94495e+11	683.687	6.83687e+11	11.8349	0.444664		1.50048	0.504066	1.54712	0.439485	0.336901	0.197674
	26 Sept_c						100	0.302644	0.958625	434014000	1374740000	0.315706	65.2316	6.52316e-05	40.826	656.934	6.56934e+11	1042.62	1.04262e+12	12.0181	0.681469		1.42954	0.413356	1.53842	0.434815	0.348522	0.187953
	26 Sept_d						100	0.355095	0.947228	515360000	1374740000	0.374878	67.8654	6.78654e-05	50.7689	832.117	8.32117e+11	1207.34	1.20734e+12	12.0818	0.623125		1.48514	0.451296	1.68747	0.52567	0.335702	0.201324
	16 Oct_a						100	0.388765	0.973471	610717000	1529240000	0.39936	70.902	7.0902e-05	38.5306	1011.76	1.01176e+12	1663.29	1.66329e+12	12.221	0.552114		1.49289	0.483188	1.75768	0.596906	0.353218	0.173455
	16 Oct_b		2021-10-16	MU2 (Bonadonna et al. 2022)	Strombolian		100	0.383732	0.974276	541460000	1374740000	0.393864	70.3936	7.03936e-05	37.7938	1037.23	1.03723e+12	1694.49	1.69449e+12	12.229	0.486582		1.46701	0.450596	1.71919	0.562088	0.356597	0.171492
	16 Oct_c						100	0.390746	0.972502	461654000	1148980000	0.401795	70.3511	7.03511e-05	39.5787	956.522	9.56522e+11	1579.41	1.57941e+12	12.1985	0.68059		1.44004	0.405414	1.70312	0.543925	0.35107	0.175186
	15 Nov_a		2021-11-15	MU6 (Bonadonna et al. 2022)	Ash-rich jet		100	0.551953	0.986028	1385290000	2474730000	0.559774	62.0919	6.20919e-05	48.0814	1003.24	1.00324e+12	2251.43	2.25143e+12	12.3525	0.471363		1.58145	0.573101	2.36755	1.03546	0.28879	0.158205
	15 Nov_b						100	0.550339	0.986487	1213730000	2175620000	0.557878	63.1286	6.31286e-05	48.9785	999.541	9.99541e+11	2255.06	2.25506e+12	12.3532	0.420985		1.58303	0.599244	2.35061	1.06016	0.290124	0.153401
	15 Nov_c						100	0.566024	0.986631	788674000	1374730000	0.573694	61.949	6.1949e-05	50.0825	977.372	9.77372e+11	2268.13	2.26813e+12	12.3557	0.526798		1.60456	0.655256	2.39551	1.14451	0.277869	0.153907
	15 Nov_d						100	0.433417	0.961123	587234000	1302220000	0.450948	59.8055	5.98055e-05	42.2214	1150	1150000000000	2077.2	2.0772e+12	12.3175	0.566768		1.60713	0.667289	1.97813	0.813096	0.288109	0.14843
	13 Dec_a		2021-12-13	UU2 (Bonadonna et al. 2022)	Fountain		100	0.597131	0.998583	2114050000	3535330000	0.597978	91.6689	9.16689e-05	61.6436	471.469	4.71469e+11	1139.2	1.1392e+12	12.0566	0.574757		1.56336	0.649838	2.49713	1.25984	0.321029	0.182909
	13 Dec_b						100	0.61236	0.99757	1606480000	2617050000	0.613851	86.9334	8.69334e-05	64.3619	497.328	4.97328e+11	1250.77	1.25077e+12	12.0972	0.671474		1.54803	0.500155	2.60089	1.16714	0.315372	0.18669
	φc = Crystal volume fraction (calculated on vesicle free basis). It refers to phenocrysts and microphenocrysts; microlites too small to be analysed.
	VNDm represents the bubble number density calculated as the number of vesicles per mm3 of the total melt volume.
	VND represents the bubble number density calculated as the number of vesicles per m3 of the total sample volume.
	The bubble diameter, tortuosity (τ), tortuosity factor (m) and throat-pore size ratio (ftb) are reported as mean; σ is the standard deviation.
