# Supplementary material for: Linking eruptive style with pore network geometry in tephritic/basanitic tephra from the 2021 Tajogaite eruption (Canary Islands, Spain)
Source: Bull Volcanol. 2025 May 30;87(6):49. doi: 10.1007/s00445-025-01833-0 (PMC12125037; doi:10.1007/s00445-025-01833-0)
Supplement: Supplementary file 4 — Supplementary file4 Online Resource 4 Vesicle Size Distribution analyses (XLSX 1383 KB) [file 445_2025_1833_MOESM4_ESM.xlsx]

## Sheet: Sheet1
	Online Resource 4 for
	Linking eruptive style with pore network geometry in tephritic/basanitic tephra from the 2021 Tajogaite eruption (Canary Islands, Spain)
	Barbara Bonechi1*, Emily C. Bamber2, Margherita Polacci1, Fabio Arzilli3, Giuseppe La Spina4, Elisa Biagioli1, Jorge E. Romero5, Jean-Louis Hazemann6, Richard Brooker7, Robert Atwood8, Mike Burton1
	1: Department of Earth and Environmental Sciences, The University of Manchester, Manchester, United Kingdom of Great Britain and Northern Ireland
	2: Institute of Science, Technology and Sustainability for Ceramics (ISSMC), National Research Council (CNR), Faenza, Italy
	3: School of Science and Technology, Geology Division, Camerino, Italy
	4: Istituto Nazionale di Geofisica e Vulcanologia, Osservatorio Etneo, Catania, Italy
	5: Instituto de Ciencias de la Ingeniería, Universidad de O'Higgins, Rancagua, Chile
	6: Université Grenoble Alpes, CNRS, Grenoble INP, Institut Néel, Grenoble, France
	7: School of Earth Sciences, University of Bristol, Bristol, United Kingdom
	8: Diamond Light Source, Harwell Science and Innovation Campus, Harwell, Oxfordshire, United Kingdom
	Corresponding author: barbara.bonechi@manchester.ac.uk
	Online Resource 4 Vesicle Size Distribution analyses

## Sheet: 20 Sept_a
	Volume3d		Vol (μm3)		Number	Frequency		VND melt	VND
	32.768		20		1321	0					Total volume sample
	32.768		30								1374729730
	32.768		40		1317	4		2555.38	958.006		1.37473
	32.768		50
	65.536		60								Total volume vesicle
	65.536		70		1314	3		2549.56	955.824		8.59346e+08
	65.536		80								0.859346
	98.304		90
	98.304		100		1310	4		2541.8	952.915		Total melt volume
	98.304		200		1305	5		2532.09	949.277		0.515384
	98.304		300		1299	6		2520.45	944.913
	131.072		400		1294	5		2510.75	941.276
	131.072		500
	163.84		600
	163.84		700		1292	2		2506.87	939.821
	163.84		800		1290	2		2502.99	938.366
	229.376		900		1289	1		2501.05	937.639
	229.376		1000		1289
	262.144		2000		1278	11		2479.71	929.637			mm-3	m-3
	262.144		3000		1268	10		2460.3	922.363		VND	960.916	9.60916e+11
	262.144		4000		1263	5		2450.6	918.726		VNDm	2563.14	2.56314e+12
	262.144		5000		1255	8		2435.08	912.907
	327.68		6000		1249	6		2423.44	908.542
	327.68		7000		1246	3		2417.62	906.36
	327.68		8000		1242	4		2409.85	903.45
	360.448		9000		1236	6		2398.21	899.086
	360.448		10000		1233	3		2392.39	896.904
	688.128		20000		1183	50		2295.38	860.533
	688.128		30000		1136	47		2204.18	826.344
	720.896		40000		1090	46		2114.93	792.883
	753.664		50000		1046	44		2029.56	760.877
	851.968		60000		1014	32		1967.47	737.6
	1146.88		70000		973	41		1887.91	707.775
	1146.88		80000		934	39		1812.24	679.406
	1212.42		90000		900	34		1746.27	654.674
	1277.95		100000		865	35		1678.36	629.215
	1310.72		200000		633	232		1228.21	460.454
	1310.72		300000		484	149		939.106	352.069
	1376.26		400000		395	89		766.419	287.329
	1409.02		500000		318	77		617.016	231.318
	1507.33		600000		265	53		514.18	192.765
	1769.47		700000		246	19		477.314	178.944
	1769.47		800000		212	34		411.344	154.212
	2129.92		900000		190	22		368.657	138.209
	2293.76		1000000		172	18		333.732	125.116
	2392.06		2000000		93	79		180.448	67.6497
	2457.6		3000000		56	37		108.657	40.7353
	2523.14		4000000		37	19		71.7912	26.9144
	2785.28		5000000		28	9		54.3284	20.3676
	2818.05		6000000		23	5		44.6269	16.7306
	2916.35		7000000		17	6		32.9851	12.3661
	2981.89		8000000		14	3		27.1642	10.1838
	2981.89		9000000		11	3		21.3433	8.00157
	3112.96		10000000		9	2		17.4627	6.54674
	3473.41		20000000		3	6		5.8209	2.18225
	3637.25		30000000		1	2		1.9403	0.727416
	3866.62		40000000		0	1		0	0
	3866.62		50000000
	4096		60000000
	4227.07		70000000
	4554.75		80000000
	4587.52		90000000
	4718.59		100000000
	4784.13		200000000
	4915.2		300000000
	4947.97
	5275.65
	5406.72
	5472.26
	5505.02
	5767.17
	5832.7
	6553.6
	6750.21
	6979.58
	7340.03
	7471.1
	7569.41
	7897.09
	8028.16
	8126.46
	8552.45
	8617.98
	8716.29
	8847.36
	9404.42
	9666.56
	9797.63
	10387.5
	10846.2
	10977.3
	11010
	11173.9
	11599.9
	11632.6
	12058.6
	12058.6
	12189.7
	12386.3
	12419.1
	12648.4
	13074.4
	13172.7
	13533.2
	13598.7
	13598.7
	14155.8
	14254.1
	14286.8
	14352.4
	14352.4
	14385.2
	14549
	15073.3
	15269.9
	15401
	15401
	15433.7
	15433.7
	15794.2
	17236
	17399.8
	17924.1
	17989.6
	18055.2
	18153.5
	18186.2
	18251.8
	18284.5
	18382.8
	18579.5
	18808.8
	19103.7
	19202
	19267.6
	19464.2
	19824.6
	19988.5
	21069.8
	21200.9
	21233.7
	21528.6
	21594.1
	21725.2
	21758
	21856.3
	21921.8
	22085.6
	22642.7
	23035.9
	23068.7
	23232.5
	23232.5
	23298
	23330.8
	23560.2
	23625.7
	23756.8
	24444.9
	24608.8
	24674.3
	24707.1
	25133.1
	25395.2
	25460.7
	25559
	25591.8
	25722.9
	25821.2
	26181.6
	26640.4
	26804.2
	26902.5
	27459.6
	27590.7
	27787.3
	27820
	28082.2
	28114.9
	28934.1
	29655
	29687.8
	29753.3
	29786.1
	29851.6
	30375.9
	30834.7
	31064.1
	31227.9
	31490
	31490
	31555.6
	31785
	31883.3
	31916
	32210.9
	32604.2
	32669.7
	33062.9
	33423.4
	33488.9
	33521.7
	33521.7
	33718.3
	33816.6
	34046
	34537.5
	34603
	34635.8
	34668.5
	34799.6
	34865.2
	35094.5
	35225.6
	35258.4
	36208.6
	37027.8
	37650.4
	37748.7
	37748.7
	37945.3
	38305.8
	38404.1
	38666.2
	38797.3
	39059.5
	39190.5
	39190.5
	39288.8
	39780.4
	39878.7
	40140.8
	40304.6
	40730.6
	41156.6
	41713.7
	41779.2
	41844.7
	41877.5
	42205.2
	42434.6
	43089.9
	43319.3
	43515.9
	43679.7
	44007.4
	44007.4
	44073
	44105.7
	44138.5
	44957.7
	45088.8
	45088.8
	45252.6
	45383.7
	45711.4
	45940.7
	46039
	46137.3
	46628.9
	46759.9
	46956.5
	47349.8
	47480.8
	47874.1
	47972.4
	47972.4
	48070.7
	48365.6
	48529.4
	48857.1
	48857.1
	49578
	49643.5
	49774.6
	50167.8
	50298.9
	50561
	50593.8
	50987
	51904.5
	51904.5
	52068.4
	52166.7
	52527.1
	52789.3
	52822
	52887.6
	53379.1
	53379.1
	53575.7
	54132.7
	54362.1
	54788.1
	55214.1
	55312.4
	55509
	55574.5
	55607.3
	56066.1
	56426.5
	56688.6
	57049.1
	57212.9
	57802.8
	58622
	58949.6
	60031
	60129.3
	60162.1
	61112.3
	61767.7
	62029.8
	62095.4
	62554.1
	62586.9
	62685.2
	62783.5
	62849
	62980.1
	63537.2
	63733.8
	63733.8
	63930.4
	63963.1
	64454.7
	65208.3
	65470.5
	65470.5
	65634.3
	65830.9
	65994.8
	66814
	66814
	67403.8
	67764.2
	68091.9
	68452.4
	68550.7
	68583.4
	68780
	68943.9
	69074.9
	69107.7
	69664.8
	69795.8
	69861.4
	69894.1
	71270.4
	71368.7
	71499.8
	72417.3
	72712.2
	73007.1
	73138.2
	73793.5
	73891.8
	73924.6
	73957.4
	74350.6
	74547.2
	74743.8
	75038.7
	75235.3
	75464.7
	75694.1
	75857.9
	76054.5
	76152.8
	76349.4
	76513.3
	76709.9
	76775.4
	77004.8
	77135.9
	77299.7
	77398
	77430.8
	77660.2
	77824
	78020.6
	78512.1
	79167.5
	79233
	79298.6
	79790.1
	79790.1
	80740.4
	81035.3
	81133.6
	81231.9
	81395.7
	81592.3
	81723.4
	82346
	83296.3
	83656.7
	84443.1
	84672.5
	85393.4
	85819.4
	85819.4
	85950.5
	86081.5
	86310.9
	86409.2
	86999
	87425
	87490.6
	87687.2
	87719.9
	87851
	87883.8
	88440.8
	88834.1
	88866.8
	88965.1
	89522.2
	89522.2
	89817.1
	89980.9
	90144.8
	90243.1
	90472.5
	90669.1
	90767.4
	91488.3
	91586.6
	92602.4
	92700.7
	92962.8
	92962.8
	93126.7
	93421.6
	93421.6
	93782
	93847.6
	94601.2
	95256.6
	95354.9
	95715.3
	96010.2
	96174.1
	96600.1
	96763.9
	96927.7
	97648.6
	97681.4
	97714.2
	98041.9
	98631.7
	99156
	99188.7
	99254.3
	99647.5
	99680.3
	100106
	100172
	100237
	100991
	101384
	101450
	102171
	102564
	102662
	102695
	102793
	103154
	103514
	103809
	104104
	104464
	104628
	104759
	104858
	104956
	105480
	106299
	106660
	107020
	107282
	107545
	107839
	107872
	108036
	108560
	108724
	109183
	110363
	110494
	110821
	111051
	111182
	111247
	111411
	111477
	112722
	112787
	113050
	113148
	113279
	113705
	114065
	114131
	114229
	114262
	114491
	114819
	115048
	115802
	115802
	116326
	116425
	116720
	117441
	117572
	118063
	119439
	119636
	121569
	121831
	122159
	122421
	123077
	123109
	125567
	125895
	126190
	126321
	126353
	126616
	126747
	127238
	127730
	127762
	128287
	128352
	128778
	128975
	129630
	130286
	130941
	131498
	133202
	133202
	133792
	134054
	134349
	134906
	135496
	135692
	136118
	136839
	137495
	137593
	138150
	139100
	139362
	139559
	139821
	140182
	140378
	141001
	141066
	142279
	142508
	144212
	144278
	144343
	144441
	145752
	145818
	145883
	145916
	146276
	147522
	148636
	148668
	148734
	148799
	149291
	149455
	149553
	150045
	150110
	150143
	150831
	150897
	151945
	151978
	152142
	152240
	153584
	153649
	154206
	154665
	155976
	156074
	156828
	157352
	157778
	158171
	158401
	158401
	158532
	158630
	158925
	159023
	159580
	159613
	159613
	159875
	159908
	160104
	160334
	160367
	160924
	161579
	161579
	161972
	162923
	162988
	163054
	163545
	163709
	163906
	164037
	164069
	164987
	165183
	165216
	166658
	166691
	166920
	167838
	168100
	168428
	168493
	169378
	170066
	171704
	172884
	173605
	173769
	174359
	174686
	174785
	176521
	177963
	179667
	179732
	180716
	181240
	181535
	181830
	182518
	182682
	182878
	183108
	183140
	183403
	183665
	184844
	185467
	185795
	185958
	186155
	186548
	187171
	188678
	190448
	191103
	192250
	192840
	193135
	193757
	194118
	194937
	195002
	195559
	195691
	195985
	196051
	196674
	197132
	198181
	198869
	199754
	200049
	200245
	200573
	200802
	201228
	201359
	201785
	201818
	202342
	203620
	203948
	204407
	204472
	204603
	204702
	206143
	206373
	208339
	209322
	209388
	209617
	210174
	210600
	211091
	211321
	211812
	212566
	212894
	213221
	213746
	214925
	215253
	215548
	218006
	218038
	218169
	219152
	219283
	220004
	221905
	223085
	224035
	224526
	224887
	225477
	225575
	226165
	226230
	226558
	226853
	227017
	227049
	227672
	228229
	228688
	228753
	229179
	229212
	231899
	231899
	232161
	232292
	232358
	232980
	233275
	234357
	235635
	237732
	238748
	239305
	240124
	240157
	240517
	240878
	241238
	241861
	243827
	244122
	244843
	245465
	245465
	245727
	245760
	246022
	246252
	248381
	248742
	249102
	249561
	250020
	250642
	250675
	251789
	251920
	251986
	254444
	255427
	255689
	256377
	256475
	256541
	256803
	256868
	257720
	257950
	258998
	259916
	259949
	261947
	263913
	264241
	264634
	266961
	267026
	267485
	267878
	269287
	270107
	270139
	273711
	273940
	275481
	275644
	276431
	276759
	277479
	279446
	280265
	280461
	280789
	281739
	282984
	283443
	283476
	284918
	286654
	287834
	287900
	288227
	289309
	291209
	292815
	292880
	292979
	295633
	297304
	297337
	298091
	299303
	300352
	300614
	301826
	302318
	303038
	304611
	306053
	308281
	309166
	312836
	314278
	314540
	315195
	316604
	317555
	317948
	319455
	319881
	320307
	321880
	322503
	322634
	323092
	324370
	325288
	328630
	330957
	332104
	333120
	334496
	335151
	336790
	339018
	340656
	341672
	344850
	346358
	347734
	348160
	348848
	348914
	348946
	349045
	349176
	349798
	350159
	350421
	351666
	352748
	356418
	357106
	357302
	358351
	358384
	358711
	358810
	361366
	361857
	362709
	364839
	365003
	366117
	366477
	367362
	369164
	371065
	373588
	374931
	375816
	376242
	376242
	377913
	378896
	378995
	379388
	379781
	382370
	384107
	385188
	385942
	387580
	388923
	389382
	389906
	392069
	392462
	393019
	396984
	399966
	401015
	401572
	403079
	404521
	405733
	408814
	411664
	412025
	412320
	416743
	416875
	417563
	418087
	418742
	420479
	422871
	423166
	423821
	424706
	425918
	426476
	429392
	430080
	430244
	431653
	431784
	432439
	433029
	433226
	434635
	438960
	439583
	439681
	440369
	440402
	441516
	442073
	442237
	442630
	443974
	446104
	447480
	448627
	449053
	451346
	451510
	451838
	454459
	454558
	454623
	454951
	457441
	459080
	461865
	465043
	465109
	466190
	466747
	467337
	468419
	468812
	469500
	470057
	470352
	470516
	474251
	475988
	481690
	481919
	483000
	483066
	483492
	487588
	489816
	489914
	490373
	491979
	502596
	505545
	505577
	505610
	506102
	506790
	508330
	511246
	512590
	512688
	514392
	514621
	518816
	524812
	526647
	529465
	529859
	532087
	532578
	535036
	536248
	536936
	537330
	540475
	540541
	544735
	547160
	547914
	550863
	551027
	551322
	554795
	555385
	557777
	561578
	564691
	565051
	572457
	573899
	574390
	577569
	579240
	579437
	584843
	584843
	586351
	587596
	589300
	591954
	597164
	598082
	598442
	599851
	610042
	616169
	618627
	623542
	628261
	630817
	642417
	644219
	651198
	658113
	659292
	662274
	669778
	672793
	682557
	682787
	690160
	697041
	697205
	700383
	709394
	710541
	718209
	718340
	719782
	721256
	722829
	723780
	725451
	726762
	726958
	729514
	747897
	749994
	750486
	760349
	760676
	767787
	773095
	776798
	777028
	778535
	782500
	782860
	783974
	785842
	786104
	787218
	787284
	789316
	795935
	798425
	799441
	802390
	808288
	809206
	813269
	815366
	815464
	818184
	831259
	837190
	845316
	845709
	847872
	854721
	855081
	856556
	857178
	859931
	873857
	876282
	884736
	885817
	887456
	905347
	908001
	911409
	912753
	915636
	929038
	932545
	948863
	952074
	952959
	966787
	973373
	975438
	976224
	981697
	988578
	993395
	998834
	1003490
	1012960
	1020620
	1021210
	1021350
	1025870
	1028260
	1028550
	1037430
	1043790
	1044480
	1064830
	1073320
	1077310
	1079080
	1084880
	1097760
	1105040
	1105890
	1126070
	1126790
	1134430
	1136790
	1138660
	1151300
	1156150
	1161720
	1184760
	1192200
	1204060
	1220640
	1226830
	1239190
	1245410
	1246430
	1256880
	1278020
	1307930
	1332180
	1342730
	1347910
	1363120
	1384680
	1388350
	1402470
	1406070
	1411150
	1415090
	1428880
	1436980
	1451690
	1461810
	1464270
	1468430
	1474590
	1496810
	1604810
	1611070
	1624740
	1628640
	1650850
	1681780
	1694600
	1711960
	1727430
	1753350
	1789230
	1812370
	1834550
	1843890
	1850340
	1856370
	1878290
	1897370
	1922530
	1932030
	1934790
	1937110
	1988760
	2012610
	2074610
	2109800
	2113770
	2120120
	2123630
	2134310
	2139590
	2145750
	2145810
	2150010
	2164060
	2177040
	2233430
	2315420
	2323420
	2332070
	2362280
	2379970
	2414900
	2415460
	2495320
	2542440
	2547250
	2590410
	2602400
	2614070
	2723450
	2760050
	2760340
	2770370
	2849240
	2864020
	2887020
	2899510
	2928440
	2944700
	3026650
	3153070
	3153820
	3253860
	3280180
	3285020
	3368190
	3490780
	3535110
	3654120
	3707040
	3724280
	3752230
	3764750
	3801150
	3880490
	3887240
	3935340
	3943560
	4004870
	4005000
	4065760
	4080570
	4184210
	4252630
	4320000
	4509790
	4983100
	5001150
	5064850
	5133110
	5180880
	5622070
	6060640
	6365870
	6440940
	6545510
	6619040
	6885970
	7097320
	7247890
	7406520
	8079770
	8187090
	8439530
	9263150
	9594540
	10356400
	11037000
	13433600
	13855300
	16296200
	19701200
	22224000
	28705100
	30395100

## Sheet: 22 Sept_a
	Volume3d		Vol (μm3)		Number	Frequency		VND melt	VND
	32.768		20		1931	0					Total volume sample
	32.768		30								2474728700
	32.768		40		1927	4		1838.45	780.162		2.47
	32.768		50
	65.536		60								Total volume vesicle
	98.304		70		1926	1		1837.5	779.757		1.42183e+09
	98.304		80								1.42183
	98.304		90
	98.304		100		1920	6		1831.77	777.328		Total melt volume
	98.304		200		1915	5		1827	775.304		1.04817
	98.304		300		1914	1		1826.05	774.899
	163.84		400		1911	3		1823.18	773.684
	163.84		500		1910	1		1822.23	773.279
	163.84		600		1909	1		1821.28	772.874
	163.84		700		1909
	196.608		800		1907	2		1819.37	772.065
	229.376		900		1907
	327.68		1000		1905	2		1817.46	771.255
	360.448		2000		1896	9		1808.87	767.611			mm-3	m-3
	393.216		3000		1891	5		1804.1	765.587		VND	781.781	7.81781e+11
	491.52		4000		1888	3		1801.24	764.372		VNDm	1842.27	1.84227e+12
	524.288		5000		1886	2		1799.33	763.563
	720.896		6000		1878	8		1791.7	760.324
	720.896		7000		1874	4		1787.88	758.704
	917.504		8000		1867	7		1781.21	755.87
	983.04		9000		1862	5		1776.44	753.846
	1081.34		10000		1859	3		1773.57	752.632
	1245.18		20000		1806	53		1723.01	731.174
	1310.72		30000		1740	66		1660.04	704.453
	1376.26		40000		1698	42		1619.97	687.449
	1376.26		50000		1655	43		1578.95	670.04
	1474.56		60000		1601	54		1527.43	648.178
	1507.33		70000		1545	56		1474	625.506
	1572.86		80000		1495	50		1426.3	605.263
	1900.54		90000		1443	52		1376.69	584.211
	2097.15		100000		1398	45		1333.76	565.992
	2555.9		200000		1031	367		983.623	417.409
	2916.35		300000		812	219		774.686	328.745
	2916.35		400000		681	131		649.706	275.709
	2981.89		500000		564	117		538.083	228.34
	3604.48		600000		471	93		449.356	190.688
	3735.55		700000		415	56		395.93	168.016
	3735.55		800000		360	55		343.457	145.749
	4259.84		900000		322	38		307.203	130.364
	4653.06		1000000		283	39		269.995	114.575
	5013.5		2000000		131	152		124.98	53.0364
	5111.81		3000000		75	56		71.5536	30.3644
	5308.42		4000000		63	12		60.105	25.5061
	5472.26		5000000		48	15		45.7943	19.4332
	5537.79		6000000		37	11		35.2998	14.9798
	5767.17		7000000		30	7		28.6214	12.1457
	5963.78		8000000		26	4		24.8052	10.5263
	5996.54		9000000		22	4		20.989	8.90688
	6389.76		10000000		19	3		18.1269	7.69231
	6717.44		20000000		5	14		4.77024	2.02429
	6914.05		30000000		2	3		1.90809	0.809717
	6946.82		40000000		1	1		0.954047	0.404858
	7241.73		50000000		0	1		0	0
	7471.1		60000000
	7503.87		70000000
	7602.18		80000000
	7700.48		90000000
	7864.32		100000000
	7897.09		200000000
	8028.16		300000000
	8224.77
	8290.3
	8683.52
	8847.36
	9437.18
	9699.33
	9961.47
	10518.5
	10584.1
	10747.9
	10977.3
	11436
	11534.3
	11632.6
	11862
	12025.9
	12091.4
	12156.9
	12255.2
	12353.5
	12386.3
	12517.4
	12582.9
	12648.4
	13172.7
	13271
	13303.8
	13533.2
	14024.7
	14221.3
	14450.7
	14549
	14581.8
	14876.7
	15138.8
	15171.6
	15302.7
	15433.7
	15532
	15761.4
	15794.2
	15990.8
	16351.2
	16384
	16449.5
	16547.8
	16646.1
	16810
	16810
	16908.3
	17072.1
	17236
	17563.6
	17891.3
	19202
	19234.8
	19726.3
	19824.6
	19857.4
	19988.5
	20054
	20152.3
	20185.1
	20316.2
	20447.2
	20578.3
	20709.4
	21299.2
	21921.8
	22183.9
	22249.5
	22282.2
	22315
	22347.8
	22380.5
	22446.1
	22937.6
	23003.1
	23101.4
	23298
	23429.1
	23527.4
	23593
	23658.5
	23691.3
	23756.8
	23920.6
	23920.6
	23953.4
	24084.5
	24117.2
	24215.6
	24510.5
	24641.5
	24772.6
	25034.8
	25165.8
	25198.6
	25362.4
	25362.4
	25526.3
	25722.9
	25788.4
	26017.8
	26148.9
	26181.6
	26574.8
	26574.8
	26738.7
	26771.5
	27066.4
	27328.5
	27525.1
	27557.9
	27721.7
	27983.9
	28278.8
	28278.8
	28377.1
	28377.1
	28573.7
	28704.8
	29360.1
	29491.2
	29786.1
	29786.1
	30638.1
	30769.2
	31064.1
	31359
	31686.7
	32079.9
	32178.2
	32210.9
	32309.2
	32997.4
	33161.2
	33226.8
	33292.3
	33718.3
	33783.8
	33914.9
	34046
	34111.5
	34373.6
	35029
	35160.1
	35258.4
	35356.7
	35455
	35586
	35946.5
	35946.5
	35979.3
	36470.8
	36634.6
	36732.9
	37355.5
	37421.1
	37683.2
	37781.5
	38076.4
	38699
	38895.6
	39026.7
	39485.4
	39518.2
	39649.3
	40042.5
	41222.1
	41320.4
	41615.4
	41943
	42074.1
	42139.6
	42663.9
	42860.5
	42860.5
	43188.2
	43581.4
	43581.4
	43778
	44007.4
	44007.4
	44007.4
	44105.7
	44204
	44335.1
	44433.4
	44990.5
	45187.1
	45416.5
	46006.3
	46039
	46104.6
	46202.9
	46530.6
	46563.3
	47120.4
	47251.5
	47284.2
	47382.5
	47644.7
	47710.2
	47710.2
	47775.7
	47939.6
	48037.9
	48398.3
	49512.5
	49709.1
	50036.7
	50069.5
	50364.4
	50593.8
	50626.6
	50626.6
	50724.9
	50757.6
	50823.2
	51085.3
	51118.1
	51380.2
	51609.6
	51871.7
	52101.1
	52101.1
	52133.9
	52265
	52396
	52461.6
	52920.3
	53379.1
	53379.1
	54034.4
	54034.4
	54231
	54984.7
	55017.5
	55115.8
	55443.5
	55574.5
	55705.6
	55771.1
	55771.1
	55869.4
	56066.1
	56262.7
	56361
	56557.6
	56786.9
	57016.3
	57180.2
	57344
	57573.4
	57606.1
	57606.1
	57704.5
	57835.5
	58032.1
	58785.8
	58982.4
	59080.7
	59146.2
	59441.2
	60424.2
	60653.6
	60882.9
	61014
	61145.1
	61308.9
	62324.7
	62554.1
	62750.7
	62980.1
	62980.1
	63209.5
	63242.2
	63471.6
	63832.1
	63930.4
	64192.5
	64356.4
	64389.1
	64421.9
	64716.8
	64815.1
	65077.3
	65077.3
	65241.1
	65372.2
	65404.9
	65896.5
	65962
	65994.8
	66191.4
	66355.2
	66617.3
	66650.1
	66748.4
	66879.5
	67174.4
	67207.2
	67272.7
	67600.4
	67600.4
	67764.2
	67928.1
	68026.4
	68157.4
	68485.1
	68517.9
	68812.8
	68845.6
	68976.6
	69140.5
	69402.6
	69533.7
	69632
	69795.8
	69992.5
	70025.2
	70221.8
	70352.9
	70615
	70713.3
	70746.1
	70811.7
	71139.3
	71335.9
	71663.6
	71663.6
	71958.5
	72024.1
	72187.9
	72351.7
	72482.8
	72515.6
	73072.6
	74055.7
	74219.5
	74350.6
	74448.9
	74481.7
	74809.3
	75006
	75399.2
	75956.2
	75989
	76087.3
	76251.1
	76382.2
	76415
	76709.9
	77004.8
	77299.7
	77594.6
	77791.2
	77889.5
	77955.1
	77955.1
	78184.5
	78282.8
	78577.7
	78708.7
	78741.5
	78839.8
	78970.9
	79102
	79626.2
	79855.6
	80052.2
	80150.5
	80216.1
	80412.7
	80609.3
	81068
	81231.9
	81362.9
	81788.9
	81821.7
	81854.5
	81887.2
	81952.8
	81985.5
	82182.1
	82346
	82608.1
	82608.1
	83230.7
	83296.3
	83689.5
	84082.7
	84213.8
	84246.5
	84246.5
	84508.7
	84770.8
	84770.8
	84803.6
	85033
	85262.3
	85524.5
	85655.6
	85721.1
	86048.8
	86081.5
	86442
	86474.8
	86736.9
	87031.8
	87556.1
	88244.2
	88440.8
	88571.9
	88834.1
	88834.1
	88932.4
	89751.6
	89784.3
	89948.2
	89948.2
	89980.9
	90570.8
	91226.1
	91455.5
	91684.9
	91750.4
	91914.2
	92176.4
	92536.8
	92700.7
	93290.5
	93356
	93454.3
	93585.4
	93585.4
	93618.2
	94208
	94797.8
	94863.4
	95584.3
	95649.8
	95813.6
	96043
	96174.1
	96305.2
	96632.8
	96731.1
	97746.9
	98009.1
	98205.7
	98238.5
	98566.1
	98828.3
	98861.1
	98861.1
	99024.9
	99057.7
	99057.7
	99090.4
	99188.7
	99352.6
	99450.9
	99713
	99876.9
	99942.4
	99942.4
	100893
	100925
	101220
	101450
	101777
	101843
	102171
	102236
	102629
	102728
	102957
	103252
	103743
	104235
	104563
	104825
	105218
	105382
	105644
	105710
	105841
	105841
	106070
	106070
	106299
	106529
	106594
	107184
	107250
	107610
	107643
	107741
	107807
	107839
	108102
	108397
	108528
	108593
	108659
	108790
	109085
	109249
	109543
	109707
	110658
	110756
	111051
	111116
	111182
	111608
	111837
	111935
	112427
	112591
	112853
	112853
	112886
	113017
	113115
	113279
	113672
	113672
	114360
	114655
	114721
	114819
	115409
	115474
	115933
	115999
	116130
	116457
	116654
	116752
	117015
	117375
	117473
	117473
	117834
	118063
	118161
	118292
	118456
	118620
	118653
	118751
	118948
	118981
	119079
	119079
	120029
	120259
	120586
	120717
	120816
	121242
	121405
	121569
	121799
	121995
	122913
	123077
	123437
	123535
	123798
	123798
	123929
	124027
	124453
	124682
	125108
	125239
	125927
	127500
	127533
	127861
	128418
	128778
	129532
	129532
	129597
	129925
	130417
	130417
	131039
	131072
	131334
	131531
	131629
	131662
	131826
	131957
	131990
	132317
	132710
	132874
	133399
	133431
	134119
	134545
	134939
	135201
	135201
	135299
	135299
	135594
	135660
	135856
	136086
	136675
	136937
	137363
	137560
	137658
	137691
	137789
	137953
	138084
	138150
	138314
	138904
	139100
	139231
	139330
	139854
	140214
	140804
	140870
	141230
	141427
	141820
	141885
	141918
	142115
	143065
	143262
	143327
	143393
	143589
	144278
	144900
	145261
	145293
	145326
	145949
	146211
	146276
	146571
	147489
	147948
	148013
	148079
	148275
	148406
	148570
	148701
	148832
	148931
	149160
	149520
	149619
	149651
	149815
	149815
	150602
	151454
	151486
	152338
	152470
	152732
	152863
	152961
	153027
	153485
	154075
	154075
	154206
	155386
	155550
	155714
	155910
	155976
	156140
	156238
	156271
	156369
	156762
	157057
	157155
	157385
	157483
	157516
	157647
	158237
	158499
	158630
	159351
	159678
	159875
	160203
	160367
	160399
	160891
	161317
	161808
	161874
	161907
	162103
	162464
	162595
	162726
	163152
	163676
	163873
	163938
	164626
	164659
	164692
	164725
	164889
	166330
	166363
	166953
	166986
	167182
	167477
	167477
	167510
	167936
	168067
	168264
	168329
	168886
	168919
	169017
	169607
	170263
	170426
	170459
	174785
	174850
	175178
	175178
	175669
	175997
	176128
	176390
	176456
	176816
	176849
	176849
	176947
	177111
	177439
	177504
	177635
	177865
	178029
	178258
	178848
	180453
	181567
	182256
	182649
	183042
	183173
	183468
	183632
	183828
	184058
	184287
	184353
	184713
	184844
	186024
	186024
	186581
	186679
	187335
	187597
	187662
	187924
	188350
	188580
	188711
	188973
	189923
	189989
	190349
	190546
	190579
	190611
	190644
	190710
	190906
	191005
	191300
	191562
	191824
	192053
	192184
	192348
	192381
	192446
	192643
	193167
	193200
	193331
	194216
	194314
	194511
	194511
	194511
	194871
	194937
	196149
	196280
	196805
	197067
	197231
	197362
	197362
	197788
	198607
	199033
	199066
	199131
	200540
	200638
	200966
	201163
	201261
	202277
	202605
	202670
	203227
	204079
	204407
	205423
	205619
	206340
	206504
	206504
	206995
	206995
	207716
	208568
	208634
	209256
	209879
	209912
	210305
	210567
	211190
	211386
	211649
	212075
	212435
	213287
	213385
	214172
	214729
	215384
	216269
	216531
	216564
	216859
	216957
	217022
	217252
	217481
	218268
	218628
	218956
	219709
	220103
	220496
	220856
	221512
	221970
	222036
	222200
	222495
	222888
	222953
	222986
	223511
	224166
	224199
	225542
	226296
	227279
	227836
	228065
	228164
	228852
	229048
	229212
	229442
	229573
	229933
	230261
	230425
	231309
	231637
	233013
	233177
	233243
	233538
	233669
	233964
	234947
	235471
	235504
	236290
	236749
	237109
	237765
	239043
	239141
	239567
	239698
	239698
	239763
	240026
	240419
	240452
	240779
	243532
	243663
	244023
	244187
	244351
	244613
	244875
	245236
	245301
	245760
	245793
	246743
	247103
	247267
	247398
	248480
	248676
	249496
	249594
	250184
	250446
	251167
	252051
	253297
	253854
	254870
	255427
	255951
	256180
	256410
	256934
	258540
	259129
	259654
	260276
	260440
	260440
	260473
	261194
	261358
	261587
	261718
	261816
	262799
	262963
	263422
	263848
	264077
	264307
	264667
	264929
	265093
	265126
	265650
	265683
	265978
	266469
	267190
	267321
	268403
	268435
	268698
	268894
	272269
	272466
	273220
	273449
	273908
	274334
	274596
	274727
	275218
	275612
	275808
	275972
	276038
	276791
	277905
	278102
	278266
	278299
	279413
	279446
	280920
	282165
	282526
	282788
	284230
	285147
	285213
	286097
	286294
	287277
	287769
	288129
	288358
	288588
	289047
	289440
	290914
	291013
	291045
	291602
	292258
	292389
	293634
	293732
	294322
	295076
	295436
	295469
	296321
	296714
	297894
	298025
	298680
	299762
	299893
	300155
	300876
	301040
	301236
	301269
	301498
	301498
	301761
	301761
	303727
	304808
	305234
	305562
	306381
	307298
	307823
	308806
	309494
	309527
	309920
	310018
	310182
	310641
	311427
	311755
	311886
	313295
	314081
	314147
	315523
	315654
	316211
	316244
	317620
	318276
	318308
	319095
	320668
	320995
	321061
	321552
	322830
	323420
	324534
	324993
	325222
	325452
	325747
	326500
	327123
	327746
	327909
	327975
	328008
	328204
	328368
	328827
	329548
	330826
	330957
	332431
	332661
	334529
	335020
	335938
	338166
	338395
	340066
	340263
	341148
	342327
	343540
	346128
	346161
	346161
	348291
	348357
	349340
	349864
	351273
	353796
	354976
	355140
	355828
	356712
	357138
	357237
	360907
	361497
	363463
	363561
	363823
	363921
	364249
	365396
	365756
	365855
	366543
	369361
	370147
	371458
	371819
	372277
	373031
	375554
	375620
	375718
	376898
	379421
	380011
	382697
	382829
	383517
	383877
	384041
	385516
	385974
	386368
	388039
	389153
	389644
	390791
	390988
	391578
	391938
	392495
	393150
	394592
	396427
	397345
	399147
	400097
	401015
	401080
	401736
	402653
	402719
	403374
	403505
	406651
	407634
	407765
	407929
	408060
	408486
	408551
	409174
	410321
	410518
	411664
	413860
	413893
	414908
	415826
	416645
	417071
	417563
	417989
	418021
	420839
	420839
	422117
	423363
	423821
	425132
	425525
	426639
	427131
	428376
	429720
	430539
	430866
	431227
	431325
	431751
	432112
	432570
	432833
	433095
	433783
	435487
	435880
	439091
	440828
	441778
	443351
	443384
	443941
	445612
	448233
	448561
	448594
	448922
	449085
	449085
	449282
	450331
	451150
	451510
	451936
	452723
	453083
	454361
	454984
	455868
	456589
	459637
	462586
	462914
	463208
	463667
	464519
	465011
	465109
	465764
	465994
	467173
	468058
	468451
	470123
	471204
	471466
	471990
	474284
	475857
	475890
	476447
	478446
	478872
	480477
	481264
	481493
	481886
	482705
	483000
	483918
	485589
	485818
	489030
	490635
	493355
	493650
	494273
	494273
	495813
	496108
	497451
	498696
	500957
	501547
	502071
	502530
	503480
	503677
	504791
	504857
	508199
	510755
	511050
	511443
	511869
	512754
	513376
	513507
	515605
	515703
	516686
	517440
	518849
	519340
	519701
	519864
	522027
	523141
	524288
	525861
	526385
	527761
	531071
	531628
	533037
	533037
	534938
	535003
	535560
	536019
	536773
	538444
	539132
	539591
	541917
	542376
	543752
	545423
	546537
	547717
	547979
	548471
	548504
	549618
	549683
	549913
	550633
	550666
	550732
	550896
	551780
	553517
	554467
	555975
	556237
	557974
	558072
	558236
	558760
	559317
	560398
	560431
	560562
	562037
	563479
	565936
	572883
	573735
	573866
	574390
	575013
	576487
	580125
	583238
	585630
	586514
	587072
	587825
	588579
	590971
	592216
	597787
	598016
	599425
	599785
	600211
	601096
	601752
	604602
	605061
	607289
	608764
	612860
	613122
	617054
	620888
	622690
	625443
	628458
	629539
	632422
	632848
	633569
	635699
	637501
	637567
	638288
	639304
	640680
	642023
	642581
	645005
	647758
	648086
	650576
	651592
	653066
	653394
	656114
	656638
	658113
	659227
	663192
	663192
	663749
	666010
	666927
	667189
	667222
	667812
	669483
	672006
	675545
	679838
	681280
	688194
	689013
	691175
	694911
	699105
	699171
	700285
	700613
	702054
	702939
	704152
	704348
	707756
	709067
	710050
	710607
	710738
	712901
	716734
	722338
	723124
	728695
	730071
	733020
	733250
	735019
	735674
	740426
	744391
	747471
	747733
	753664
	754614
	754942
	756417
	757039
	760840
	760906
	761070
	762413
	765231
	767230
	767427
	768672
	770867
	771392
	771555
	772702
	773161
	775127
	777814
	777945
	781976
	781976
	783122
	788627
	792232
	793477
	794493
	795705
	797180
	800260
	801931
	804717
	805863
	819724
	821232
	823558
	825328
	829325
	829456
	831128
	834339
	836862
	836895
	837190
	841187
	841351
	844366
	847381
	851870
	852132
	854131
	856162
	857768
	860291
	860422
	861700
	864289
	866779
	868057
	870187
	875430
	877167
	879821
	885916
	886243
	894698
	896893
	900760
	903840
	904200
	904397
	909607
	913900
	914522
	923533
	925794
	933003
	936280
	940802
	948437
	949912
	952336
	952599
	954761
	955548
	957809
	958169
	959676
	960201
	963740
	963740
	968393
	969245
	970588
	972423
	972784
	977633
	978092
	978485
	981303
	981565
	982975
	986022
	988250
	988971
	991592
	1001420
	1002600
	1005320
	1006570
	1006930
	1010340
	1023410
	1029960
	1032750
	1035700
	1045070
	1051330
	1052410
	1054240
	1056370
	1056930
	1062500
	1062570
	1064140
	1064370
	1064760
	1069380
	1072820
	1073710
	1076300
	1080070
	1080590
	1083830
	1084620
	1087540
	1088130
	1090550
	1094880
	1101820
	1104090
	1105820
	1106310
	1111590
	1117160
	1119850
	1120570
	1121650
	1123120
	1123520
	1127450
	1129410
	1129740
	1138160
	1150060
	1152090
	1162350
	1165100
	1169200
	1185450
	1189280
	1197800
	1197870
	1202620
	1215200
	1216050
	1216640
	1221820
	1229000
	1242690
	1246170
	1246920
	1247540
	1253900
	1260620
	1261830
	1270220
	1271820
	1276150
	1282110
	1284370
	1287720
	1291120
	1293840
	1294730
	1305020
	1309970
	1310030
	1315140
	1318490
	1318580
	1321270
	1331950
	1336080
	1345030
	1366230
	1372680
	1382710
	1389760
	1390670
	1395720
	1400640
	1402370
	1403360
	1417080
	1446220
	1453790
	1454150
	1455460
	1458140
	1459810
	1471280
	1474630
	1498910
	1516140
	1525320
	1552840
	1573130
	1587610
	1597640
	1602360
	1606980
	1610710
	1639150
	1640760
	1641710
	1649610
	1665340
	1689450
	1695740
	1710030
	1714950
	1715700
	1718060
	1737750
	1741490
	1742440
	1745390
	1746570
	1772980
	1775860
	1792610
	1796240
	1797230
	1799820
	1810690
	1826690
	1837010
	1865650
	1898020
	1906610
	1911850
	1921090
	1922830
	1923870
	1928200
	1954410
	1960310
	2006580
	2040820
	2041480
	2048330
	2080960
	2136930
	2141880
	2157900
	2159180
	2175040
	2194770
	2198180
	2201580
	2213580
	2269770
	2335670
	2358770
	2366960
	2416840
	2417430
	2421920
	2460710
	2489450
	2500430
	2503610
	2514030
	2519400
	2522940
	2535590
	2557800
	2572780
	2581950
	2583820
	2600530
	2620360
	2624390
	2630250
	2638350
	2650240
	2660500
	2668890
	2716890
	2728530
	2735240
	2761030
	2770730
	2804580
	2853570
	2866740
	2882270
	2899640
	2920680
	2921040
	2929790
	2973760
	2974740
	3031700
	3132000
	3153920
	3177450
	3284990
	3359800
	3364190
	3447720
	3449880
	3516890
	3623090
	3920760
	4095050
	4104090
	4182110
	4197550
	4296110
	4298510
	4391700
	4438620
	4441900
	4550430
	4614260
	4788580
	4825510
	4916380
	4985090
	5058630
	5168170
	5170000
	5222010
	5385550
	5417990
	5520000
	5528850
	5787160
	5982620
	5986120
	6034330
	6147240
	6161500
	6195350
	6399530
	6483800
	6986730
	7016870
	7044600
	7393210
	7716440
	8091500
	8413410
	8417940
	8665070
	9124710
	9602530
	9634220
	10016100
	10140900
	10550900
	10751200
	11178400
	11351300
	11576100
	12338100
	13300500
	14114800
	15087600
	16827700
	18294800
	18611500
	23762500
	25881400
	26274500
	34508900
	48616400

## Sheet: 22 Sept_b
	Volume3d		Vol (μm3)		Number	Frequency		VND melt	VND
	32.768		20		1750	0					Total volume sample
	32.768		30								1718380540
	65.536		40		1748	2		2171.64	1016.28		1.72
	65.536		50
	65.536		60								Total volume vesicle
	65.536		70		1741	7		2162.94	1012.21		9.15077e+08
	65.536		80								0.915077
	65.536		90
	65.536		100		1740	1		2161.7	1011.63		Total melt volume
	98.304		200		1731	9		2150.52	1006.4		0.804923
	131.072		300		1726	5		2144.3	1003.49
	131.072		400		1725	1		2143.06	1002.91
	131.072		500		1721	4		2138.09	1000.58
	163.84		600		1720	1		2136.85	1000
	163.84		700		1719	1		2135.61	999.419
	163.84		800		1719
	163.84		900		1717	2		2130.64	997.093
	196.608		1000		1715	2		2130.64	997.093
	196.608		2000		1709	6		2123.18	993.605
	229.376		3000		1701	8		2113.25	988.953			mm-3	m-3
	229.376		4000		1691	10		2100.82	983.14		VND	1017.44	1.01744e+12
	229.376		5000		1684	7		2092.13	979.07		VNDm	2174.12	2.17412e+12
	229.376		6000		1679	5		2085.91	976.163
	229.376		7000		1668	11		2072.25	969.767
	393.216		8000		1655	13		2056.1	962.209
	458.752		9000		1646	9		2044.92	956.977
	458.752		10000		1639	7		2036.22	952.907
	491.52		20000		1544	95		1918.2	897.674
	491.52		30000		1443	101		1792.72	838.953
	589.824		40000		1379	64		1713.21	801.744
	655.36		50000		1312	67		1629.97	762.791
	819.2		60000		1257	55		1561.64	730.814
	851.968		70000		1193	64		1482.13	693.605
	917.504		80000		1139	54		1415.04	662.209
	983.04		90000		1086	53		1349.2	631.395
	1245.18		100000		1043	43		1295.78	606.395
	1441.79		200000		707	336		878.345	411.047
	1703.94		300000		548	159		680.81	318.605
	1703.94		400000		438	110		544.151	254.651
	1835.01		500000		369	69		458.429	214.535
	1933.31		600000		318	51		395.069	184.884
	2031.62		700000		266	52		330.466	154.651
	2064.38		800000		220	46		273.318	127.907
	2162.69		900000		194	26		241.017	112.791
	2424.83		1000000		169	25		209.958	98.2558
	2490.37		2000000		76	93		94.4189	44.186
	2654.21		3000000		43	33		53.4212	25
	2654.21		4000000		32	11		39.7553	18.6047
	2949.12		5000000		28	4		34.7859	16.2791
	3014.66		6000000		25	3		31.0589	14.5349
	3047.42		7000000		20	5		24.8471	11.6279
	3080.19		8000000		17	3		21.12	9.88372
	3145.73		9000000		13	4		16.1506	7.55814
	3211.26		10000000		12	1		14.9083	6.97674
	3309.57		20000000		1	11		1.24235	0.581395
	3440.64		30000000		1
	3473.41		40000000		1
	3833.86		50000000		0	1		0	0
	3932.16		60000000
	4030.46		70000000
	4161.54		80000000
	4423.68		90000000
	4489.22		100000000
	4521.98		200000000
	4554.75		300000000
	4980.74
	5079.04
	5275.65
	5603.33
	5668.86
	5865.47
	6062.08
	6094.85
	6127.62
	6193.15
	6455.3
	6651.9
	6782.98
	6782.98
	6881.28
	6979.58
	6979.58
	7045.12
	7143.42
	7176.19
	7274.5
	7307.26
	7471.1
	7536.64
	7536.64
	7536.64
	7569.41
	7634.94
	7831.55
	7864.32
	8028.16
	8257.54
	8290.3
	8323.07
	8355.84
	8355.84
	8749.06
	8814.59
	8978.43
	9175.04
	9273.34
	9306.11
	9404.42
	9732.1
	9830.4
	9961.47
	10059.8
	10092.5
	10223.6
	10354.7
	10420.2
	10551.3
	10649.6
	10649.6
	10813.4
	11337.7
	11370.5
	11567.1
	11599.9
	11730.9
	11829.2
	11927.6
	11993.1
	12058.6
	12091.4
	12222.5
	12288
	12419.1
	12484.6
	12681.2
	12812.3
	12877.8
	12877.8
	12976.1
	13008.9
	13041.7
	13140
	13205.5
	13238.3
	13434.9
	13631.5
	13664.3
	13697
	13697
	13991.9
	14090.2
	14155.8
	14221.3
	14286.8
	14319.6
	14352.4
	14352.4
	14385.2
	14549
	14647.3
	15499.3
	15532
	15597.6
	15597.6
	15597.6
	15663.1
	15794.2
	15794.2
	15826.9
	15859.7
	16056.3
	16121.9
	16416.8
	16449.5
	16515.1
	16711.7
	16777.2
	16908.3
	16908.3
	17170.4
	17301.5
	17367
	17399.8
	17432.6
	17596.4
	17596.4
	17727.5
	17760.3
	17825.8
	17858.6
	17956.9
	18120.7
	18120.7
	18415.6
	18776.1
	19005.4
	19005.4
	19103.7
	19234.8
	19234.8
	19234.8
	19300.4
	19398.7
	19431.4
	19431.4
	19857.4
	20021.2
	20021.2
	20348.9
	20512.8
	20840.4
	20938.8
	20971.5
	21037.1
	21135.4
	21168.1
	21233.7
	21266.4
	21364.7
	21397.5
	21397.5
	21692.4
	21692.4
	21758
	21921.8
	21921.8
	22020.1
	22085.6
	22249.5
	22413.3
	22446.1
	22446.1
	22577.2
	23167
	23199.7
	23330.8
	23560.2
	23625.7
	23658.5
	23724
	23724
	23724
	23756.8
	23789.6
	23887.9
	24117.2
	24150
	24150
	24215.6
	24281.1
	24412.2
	24543.2
	24543.2
	24576
	24608.8
	24739.8
	24805.4
	24870.9
	25067.5
	25264.1
	25362.4
	25526.3
	25559
	25559
	25591.8
	25657.3
	25722.9
	25755.6
	25755.6
	25821.2
	25821.2
	25886.7
	25919.5
	26017.8
	26017.8
	26279.9
	26279.9
	26411
	26411
	26443.8
	26476.5
	26705.9
	26837
	26869.8
	26869.8
	27033.6
	27066.4
	27164.7
	27197.4
	27295.7
	27295.7
	27394
	27459.6
	27689
	27820
	27885.6
	28049.4
	28082.2
	28704.8
	28737.5
	28770.3
	28803.1
	28999.7
	29425.7
	29425.7
	29491.2
	29851.6
	30277.6
	30310.4
	30310.4
	30375.9
	30474.2
	30474.2
	30605.3
	30670.8
	30703.6
	30769.2
	30867.5
	30933
	31326.2
	31391.7
	31490
	31686.7
	31752.2
	32145.4
	32210.9
	32440.3
	32604.2
	32669.7
	32768
	32800.8
	32899.1
	32899.1
	33030.1
	33095.7
	33128.4
	33259.5
	33652.7
	33849.3
	33914.9
	34144.3
	34504.7
	34504.7
	34504.7
	35029
	35160.1
	35258.4
	35455
	35618.8
	35651.6
	35881
	36077.6
	36175.9
	36438
	37027.8
	37290
	37290
	37584.9
	38142
	38338.6
	38338.6
	38404.1
	38436.9
	38502.4
	39223.3
	39321.6
	39321.6
	39419.9
	39649.3
	39780.4
	39878.7
	40206.3
	40599.6
	40632.3
	40763.4
	40763.4
	40992.8
	41123.8
	41254.9
	41254.9
	41451.5
	41549.8
	41582.6
	41582.6
	41680.9
	41746.4
	41779.2
	41812
	41812
	41812
	42172.4
	42336.3
	42434.6
	42565.6
	42991.6
	43057.2
	43319.3
	43352.1
	43679.7
	43712.5
	44204
	44204
	44466.2
	44531.7
	44630
	44761.1
	44924.9
	45187.1
	45580.3
	45613.1
	45613.1
	45645.8
	45809.7
	45842.4
	46366.7
	46628.9
	46923.8
	46956.5
	46989.3
	47218.7
	47546.4
	47644.7
	47644.7
	47710.2
	47841.3
	48005.1
	48201.7
	48332.8
	48398.3
	48562.2
	48660.5
	48660.5
	48791.6
	49020.9
	49545.2
	49578
	49610.8
	49643.5
	50298.9
	50298.9
	50462.7
	50593.8
	50954.2
	51085.3
	51118.1
	51314.7
	51380.2
	51478.5
	51511.3
	51839
	51970.1
	52396
	52527.1
	52920.3
	52985.9
	53280.8
	53477.4
	53706.8
	53870.6
	54067.2
	54132.7
	54591.5
	54591.5
	54722.6
	54722.6
	55214.1
	55640.1
	55705.6
	55935
	55967.7
	55967.7
	56197.1
	56229.9
	56295.4
	56655.9
	56786.9
	56786.9
	56885.3
	56950.8
	57049.1
	57245.7
	57376.8
	57409.5
	57442.3
	57770
	57933.8
	58392.6
	58425.3
	58589.2
	58589.2
	58884.1
	59637.8
	59899.9
	60063.7
	60129.3
	60227.6
	60424.2
	60588
	60719.1
	60719.1
	61636.6
	61866
	61866
	62095.4
	62128.1
	62292
	62357.5
	62488.6
	62718
	63340.5
	63406.1
	63471.6
	63471.6
	63668.2
	63668.2
	63733.8
	64028.7
	64094.2
	64258.1
	64553
	64618.5
	64782.3
	64815.1
	65142.8
	65273.9
	65699.8
	65765.4
	65863.7
	66682.9
	67469.3
	67502.1
	67502.1
	67829.8
	67862.5
	68190.2
	68255.7
	68255.7
	68321.3
	68517.9
	68550.7
	68583.4
	68681.7
	68714.5
	68812.8
	68878.3
	68911.1
	69074.9
	69107.7
	69435.4
	69468.2
	69468.2
	69500.9
	69533.7
	69664.8
	69894.1
	69992.5
	69992.5
	70221.8
	70320.1
	70352.9
	70418.4
	70615
	70647.8
	70942.7
	71106.6
	71172.1
	71335.9
	71434.2
	71532.5
	71794.7
	72155.1
	72155.1
	72286.2
	72319
	72450.1
	72548.4
	73072.6
	73138.2
	73596.9
	73662.5
	73793.5
	73891.8
	73924.6
	73990.1
	74088.5
	74088.5
	74350.6
	74711
	74842.1
	74907.7
	74973.2
	75235.3
	75399.2
	75431.9
	75792.4
	75792.4
	75956.2
	76578.8
	76709.9
	77791.2
	77824
	78118.9
	78118.9
	78348.3
	78381.1
	78839.8
	78839.8
	78872.6
	79560.7
	79659
	79888.4
	80117.8
	80347.1
	80576.5
	80576.5
	81068
	81133.6
	81297.4
	81297.4
	81330.2
	81428.5
	81461.3
	81494
	81854.5
	82214.9
	82378.8
	82575.4
	82640.9
	82706.4
	82968.6
	83001.3
	83066.9
	83230.7
	83394.6
	84672.5
	85000.2
	85327.9
	85786.6
	85950.5
	85983.2
	86409.2
	86409.2
	86605.8
	86933.5
	87097.3
	87261.2
	87359.5
	87359.5
	87457.8
	87621.6
	87851
	88571.9
	88768.5
	88899.6
	88932.4
	89030.7
	89554.9
	89554.9
	89587.7
	89653.3
	89849.9
	89849.9
	89882.6
	89980.9
	90013.7
	90210.3
	90406.9
	90472.5
	90636.3
	90767.4
	90800.1
	91291.7
	91357.2
	91717.6
	91783.2
	91848.7
	92241.9
	92241.9
	92569.6
	92700.7
	92733.4
	92799
	93028.4
	93061.1
	93159.4
	93978.6
	94797.8
	95060
	95092.7
	95715.3
	95911.9
	95944.7
	96010.2
	96272.4
	96305.2
	96501.8
	97058.8
	97321
	97452
	97746.9
	97845.3
	98140.2
	98369.5
	98926.6
	99123.2
	99385.3
	99483.7
	100205
	100270
	100270
	100336
	100663
	100696
	100794
	100958
	100991
	101188
	101351
	101646
	101974
	102040
	102105
	102203
	102433
	102597
	102662
	102859
	102892
	103186
	103449
	103580
	104137
	104366
	104563
	104858
	104956
	105382
	105513
	105906
	106299
	106824
	107184
	107217
	107807
	108429
	108560
	108855
	108954
	109085
	109773
	109806
	109937
	110592
	110625
	111149
	111313
	112132
	112427
	112558
	112787
	112820
	112886
	112951
	112951
	113115
	113312
	113410
	114164
	114393
	114524
	114852
	114950
	115704
	115737
	115802
	116425
	116425
	116457
	116654
	117375
	117408
	117768
	118096
	118358
	118424
	118587
	118784
	118915
	119046
	119505
	119767
	120226
	120291
	120357
	120455
	120586
	120979
	121045
	122061
	122126
	122716
	122814
	122847
	123011
	123109
	123470
	123535
	123601
	123634
	124060
	124256
	124551
	124715
	124715
	125141
	125370
	125501
	125665
	126124
	126386
	126616
	126779
	126976
	127107
	127533
	128057
	128156
	128582
	129204
	129237
	129368
	129630
	130253
	130548
	130843
	131170
	131301
	131301
	131793
	132055
	132121
	132645
	133038
	133464
	135266
	135299
	135758
	136086
	136806
	137789
	138347
	138707
	139133
	139428
	139919
	140935
	141263
	141885
	141984
	142541
	142541
	143753
	143786
	143852
	143983
	144245
	144310
	145261
	145719
	145752
	146113
	147194
	147292
	147587
	148111
	148308
	148374
	148472
	148668
	148898
	149455
	149488
	149848
	149881
	149979
	150077
	150077
	150766
	150929
	150962
	151093
	152863
	152895
	153027
	153584
	153682
	154206
	154436
	154599
	154698
	154731
	155025
	155058
	155058
	155189
	155320
	155746
	155976
	156140
	156336
	156434
	156533
	156697
	157057
	157319
	158138
	158269
	158892
	159449
	159875
	160334
	161448
	161874
	161972
	162103
	162136
	162529
	162562
	163283
	163348
	163447
	164168
	164463
	165609
	165773
	166330
	166396
	166527
	166658
	167150
	167870
	168100
	168296
	169476
	170131
	170164
	170197
	170230
	170394
	170459
	171246
	171278
	171344
	171442
	171934
	171999
	172261
	172491
	173179
	173474
	173539
	173736
	173900
	173933
	174031
	174588
	175014
	175243
	175505
	175571
	176194
	176292
	176357
	176423
	176718
	177668
	177897
	177996
	178717
	179012
	179044
	179175
	179405
	179700
	179864
	180257
	180388
	180716
	181371
	181436
	183403
	183468
	183599
	183632
	183730
	183861
	184091
	184222
	184648
	184713
	185270
	186286
	187105
	187531
	187564
	187793
	187826
	188023
	188809
	189366
	189727
	189727
	190579
	190579
	190972
	191103
	191300
	192479
	192905
	192971
	192971
	193233
	193430
	193462
	193528
	193626
	193724
	194085
	194740
	194937
	195002
	196116
	196837
	197329
	197329
	197394
	197853
	198312
	198377
	198509
	198738
	199524
	199655
	200147
	200180
	201523
	201851
	202375
	202637
	204341
	204800
	205029
	205029
	205455
	205586
	206307
	206471
	206537
	206668
	206799
	207127
	207290
	207553
	208142
	208372
	208470
	209748
	210960
	210960
	212238
	212238
	212763
	212926
	213058
	213811
	214893
	216007
	216334
	217383
	217809
	217907
	218628
	218759
	218857
	219152
	219185
	220070
	220725
	222003
	222396
	222659
	222757
	222921
	223871
	224199
	225772
	226263
	226296
	228852
	228917
	230326
	230851
	231178
	231801
	231932
	232358
	232915
	233079
	234488
	234815
	235405
	235733
	235831
	237470
	238125
	238453
	238649
	239469
	239763
	240157
	240353
	242614
	242844
	243401
	244580
	244613
	245203
	245367
	245400
	245891
	246415
	246743
	247497
	247726
	249561
	250479
	251331
	251429
	252051
	253329
	253526
	253559
	253919
	254476
	256770
	256868
	258769
	259326
	259588
	259916
	259916
	260702
	262013
	262308
	262406
	262799
	262832
	264897
	265060
	266699
	268173
	268337
	270598
	270959
	271286
	271548
	272040
	272695
	274137
	275710
	275808
	275939
	276070
	277185
	277414
	278397
	279085
	280232
	280429
	281707
	282296
	282952
	283476
	284819
	285278
	285803
	287179
	287539
	288358
	288621
	290128
	290161
	290259
	292815
	294257
	294584
	294650
	297796
	297959
	298123
	299270
	299696
	300384
	300450
	302088
	302383
	302678
	303464
	303890
	305234
	305332
	305791
	305824
	306086
	306283
	307134
	309002
	310018
	311460
	313065
	314114
	316015
	316703
	317587
	318210
	318964
	320963
	321389
	322142
	322208
	322470
	322863
	324698
	326500
	326894
	327647
	327909
	328827
	329187
	329384
	329744
	330105
	330498
	330564
	331448
	332628
	333021
	333447
	333742
	334791
	335413
	335479
	335839
	335839
	336200
	336822
	336855
	337445
	339018
	339182
	339411
	339739
	339771
	339902
	342131
	342786
	343081
	344326
	345539
	347570
	349700
	351142
	351175
	351437
	353010
	354746
	354845
	355074
	357237
	358777
	358875
	359760
	361759
	362742
	363004
	364937
	365003
	367100
	371425
	371556
	372244
	374800
	375063
	376209
	376275
	380240
	382730
	384401
	384827
	385188
	385352
	385384
	387514
	388825
	389612
	390693
	391873
	391873
	392135
	393740
	394592
	398524
	400720
	403472
	403866
	408453
	409240
	409338
	409698
	410321
	410747
	411599
	416121
	416907
	418546
	421265
	425034
	425853
	426377
	427328
	427688
	429916
	430014
	431129
	431325
	431817
	434700
	434962
	435585
	435978
	437453
	439714
	440697
	442597
	444563
	444924
	446267
	446595
	446693
	450658
	451510
	456425
	459538
	460194
	460292
	460915
	461373
	461767
	463733
	463864
	464159
	464257
	467730
	472384
	473465
	474939
	477397
	477921
	478773
	482181
	484966
	485523
	485818
	486572
	488768
	489980
	491389
	491487
	494699
	494797
	499646
	500007
	501121
	504398
	505971
	506331
	506987
	508887
	509805
	512918
	515113
	516489
	518029
	518783
	520061
	520258
	522682
	527335
	528384
	530186
	534741
	536281
	540049
	540344
	541819
	542212
	542966
	543687
	543949
	547357
	548635
	549847
	550109
	553648
	554009
	556073
	558367
	563413
	563872
	564560
	566362
	566526
	567214
	571048
	572949
	574095
	574685
	575668
	579830
	584876
	591299
	591692
	600605
	603488
	607617
	607748
	608174
	611189
	612434
	613351
	613483
	615481
	617185
	618168
	619381
	620855
	621249
	621576
	624099
	631013
	633537
	638747
	642187
	644776
	644809
	644907
	644973
	645235
	645923
	649396
	650117
	650478
	654606
	655491
	658014
	658571
	658866
	662667
	666272
	669188
	671941
	673350
	674726
	676463
	678691
	680428
	680985
	681706
	682230
	688194
	693961
	694944
	695697
	699564
	700318
	701563
	707035
	707166
	707363
	708477
	711229
	712180
	715948
	716374
	716866
	722043
	722469
	723124
	724926
	729186
	730432
	731939
	732070
	735642
	736821
	738722
	739508
	743047
	744489
	747635
	747733
	750518
	753566
	753664
	758055
	758120
	759136
	760250
	763822
	764248
	764707
	765493
	766247
	767427
	767820
	772538
	773587
	787513
	789676
	799277
	804618
	806322
	807141
	809206
	811172
	821297
	821330
	822477
	826737
	829293
	829686
	831652
	839713
	841548
	845283
	858128
	866550
	872645
	873595
	875201
	886080
	887947
	890798
	892109
	894566
	896827
	900792
	913965
	913965
	919831
	929432
	930513
	933560
	940802
	944407
	954204
	959349
	959906
	967246
	967541
	968786
	975143
	977666
	984318
	986186
	988906
	989135
	995590
	996409
	997753
	999948
	1001260
	1016660
	1031930
	1032780
	1036350
	1048120
	1056050
	1058370
	1061980
	1064440
	1079570
	1083740
	1092780
	1102450
	1118570
	1126630
	1130790
	1138880
	1140000
	1145110
	1145630
	1152250
	1157660
	1177320
	1179120
	1183840
	1188230
	1196490
	1200190
	1204910
	1211170
	1213730
	1215730
	1217360
	1226970
	1230700
	1237390
	1254490
	1256190
	1256190
	1256980
	1271990
	1278180
	1284370
	1303580
	1306230
	1308200
	1310360
	1320120
	1320620
	1322810
	1325110
	1333100
	1346630
	1351250
	1359350
	1365080
	1370850
	1375110
	1390150
	1424390
	1429570
	1433210
	1459260
	1481740
	1505360
	1506120
	1514110
	1517130
	1526600
	1558120
	1574440
	1575710
	1581710
	1581840
	1596520
	1599240
	1637780
	1649020
	1668480
	1700170
	1706260
	1758040
	1760260
	1760950
	1761770
	1766920
	1809250
	1815350
	1825870
	1840380
	1842050
	1918890
	2005370
	2006190
	2013920
	2036170
	2046920
	2062520
	2075590
	2080110
	2092400
	2115080
	2171440
	2199000
	2200340
	2200570
	2238020
	2273280
	2310340
	2324500
	2345400
	2371750
	2511140
	2545580
	2557210
	2587530
	2644150
	2645590
	2648110
	2688060
	2867270
	2881090
	2883390
	2938140
	2992280
	3029860
	3061510
	3145200
	3152870
	3164930
	3234430
	3491790
	3676470
	3685680
	3730150
	3830380
	4196140
	4407820
	4508550
	4738580
	5282300
	5766710
	5896800
	6012930
	6189250
	6292800
	6375800
	6422300
	7006360
	7536440
	7723580
	8247350
	8350340
	8376650
	8520700
	9588740
	10366500
	11106400
	11581400
	11933900
	13139800
	14504100
	14968100
	15484000
	17157300
	18393000
	19592400
	55619700

## Sheet: 22 Sept_c
	Volume3d		Vol (μm3)		Number	Frequency		VND melt	VND
	32.768		20		1489	0					Total volume sample
	65.536		30								1374737660
	65.536		40		1488	1		2412.51	1086.13		1.37
	98.304		50
	98.304		60								Total volume vesicle
	131.072		70		1486	2		2409.27	1084.67		7.53215e+08
	131.072		80								0.753215
	131.072		90
	131.072		100		1484	2		2406.03	1083.21		Total melt volume
	163.84		200		1476	8		2393.05	1077.37		0.616785
	196.608		300		1473	3		2388.19	1075.18
	196.608		400		1473
	196.608		500		1469	4		2381.71	1072.26
	229.376		600		1468	1		2380.08	1071.53
	262.144		700		1468
	294.912		800		1468
	425.984		900		1467	1		2376.84	1070.07
	425.984		1000		1466	1		2376.84	1070.07
	458.752		2000		1456	10		2360.63	1062.77
	491.52		3000		1451	5		2352.52	1059.12			mm-3	m-3
	524.288		4000		1443	8		2339.55	1053.28		VND	1086.86	1.08686e+12
	819.2		5000		1436	7		2328.2	1048.18		VNDm	2414.13	2.41413e+12
	917.504		6000		1433	3		2323.34	1045.99
	1048.58		7000		1422	11		2305.5	1037.96
	1212.42		8000		1408	14		2282.81	1027.74
	1376.26		9000		1402	6		2273.08	1023.36
	1605.63		10000		1393	9		2258.49	1016.79
	1638.4		20000		1307	86		2119.05	954.015
	1736.7		30000		1215	92		1969.89	886.861
	1802.24		40000		1162	53		1883.96	848.175
	1835.01		50000		1099	63		1781.82	802.19
	1867.78		60000		1043	56		1691.03	761.314
	1998.85		70000		993	50		1609.96	724.818
	2129.92		80000		943	50		1528.9	688.321
	2392.06		90000		900	43		1459.18	656.934
	2621.44		100000		869	31		1408.92	634.307
	2916.35		200000		587	282		951.71	428.467
	2916.35		300000		439	148		711.756	320.438
	3080.19		400000		345	94		559.352	251.825
	3080.19		500000		285	60		462.074	208.029
	3211.26		600000		248	37		402.085	181.022
	3211.26		700000		216	32		350.203	157.664
	3440.64		800000		168	48		272.38	122.628
	3473.41		900000		147	21		238.333	107.299
	3506.18		1000000		130	17		210.77	94.8905
	3801.09		2000000		60	70		97.2787	43.7956
	4128.77		3000000		36	24		58.3672	26.2774
	4194.3		4000000		26	10		42.1541	18.9781
	4390.91		5000000		22	4		35.6688	16.0584
	4390.91		6000000		20	2		32.4262	14.5985
	4489.22		7000000		18	2		29.1836	13.1387
	4554.75		8000000		16	2		25.941	11.6788
	4685.82		9000000		12	4		19.4557	8.75912
	5144.58		10000000		11	1		17.8344	8.0292
	5373.95		20000000		1	10		1.62131	0.729927
	5832.7		30000000		1
	6062.08		40000000		1
	6062.08		50000000		1
	6160.38		60000000		0	1		0	0
	6193.15		70000000
	6258.69		80000000
	6455.3		90000000
	6586.37		100000000
	6651.9		200000000
	6717.44		300000000
	6946.82
	6946.82
	7077.89
	7077.89
	7143.42
	7241.73
	7241.73
	7405.57
	7438.34
	7438.34
	7471.1
	7569.41
	7634.94
	7634.94
	7733.25
	7962.62
	8060.93
	8093.7
	8355.84
	8454.14
	8683.52
	8978.43
	9011.2
	9109.5
	9175.04
	9371.65
	9404.42
	9928.7
	9994.24
	9994.24
	9994.24
	10027
	10158.1
	10256.4
	10289.2
	10321.9
	10354.7
	10747.9
	10944.5
	11272.2
	11501.6
	11534.3
	11567.1
	11665.4
	11862
	11862
	12025.9
	12058.6
	12419.1
	12582.9
	12845.1
	12877.8
	12877.8
	12877.8
	12976.1
	13008.9
	13172.7
	13172.7
	13369.3
	13500.4
	13631.5
	13631.5
	13631.5
	13664.3
	13664.3
	13697
	13893.6
	13893.6
	13991.9
	14254.1
	14319.6
	14385.2
	14549
	14549
	14647.3
	14745.6
	15138.8
	15302.7
	15433.7
	15466.5
	15695.9
	15826.9
	15925.2
	15958
	16252.9
	16252.9
	16318.5
	16449.5
	16547.8
	16678.9
	16810
	17072.1
	17104.9
	17170.4
	17367
	17563.6
	17989.6
	18186.2
	18186.2
	18317.3
	18382.8
	18415.6
	18415.6
	18776.1
	18874.4
	18972.7
	19136.5
	19398.7
	19464.2
	19497
	19562.5
	19562.5
	19595.3
	19726.3
	19759.1
	19857.4
	19890.2
	20021.2
	20414.5
	20709.4
	20709.4
	20807.7
	21200.9
	21332
	21430.3
	21528.6
	21594.1
	21626.9
	21659.6
	21692.4
	21692.4
	21725.2
	21889
	21987.3
	21987.3
	22118.4
	22249.5
	22249.5
	22249.5
	22380.5
	22544.4
	22708.2
	22741
	22773.8
	22773.8
	22773.8
	22970.4
	23167
	23396.4
	23494.7
	23691.3
	23789.6
	23789.6
	23855.1
	23887.9
	23920.6
	24248.3
	24281.1
	24313.9
	24608.8
	24641.5
	24674.3
	24674.3
	24903.7
	24903.7
	25002
	25395.2
	25460.7
	25591.8
	25591.8
	25854
	25886.7
	25919.5
	25952.3
	25952.3
	26017.8
	26116.1
	26116.1
	26214.4
	26279.9
	26411
	26476.5
	26607.6
	26640.4
	26673.2
	26738.7
	26804.2
	26804.2
	26902.5
	27000.8
	27295.7
	27426.8
	27689
	27820
	27852.8
	27852.8
	27918.3
	28082.2
	28311.6
	28377.1
	28409.9
	28704.8
	28901.4
	29687.8
	29753.3
	29786.1
	29851.6
	29917.2
	29950
	30015.5
	30113.8
	30474.2
	30474.2
	30605.3
	30867.5
	31064.1
	31129.6
	31359
	31391.7
	31850.5
	31883.3
	32047.1
	32047.1
	32047.1
	32178.2
	32440.3
	32604.2
	32702.5
	32833.5
	32866.3
	32866.3
	32899.1
	33292.3
	33292.3
	33390.6
	33914.9
	33947.6
	34144.3
	34471.9
	34897.9
	34897.9
	35225.6
	35225.6
	35455
	35487.7
	35487.7
	35946.5
	36110.3
	36143.1
	36438
	36962.3
	37126.1
	37224.4
	37519.4
	37683.2
	38043.6
	38633.5
	38862.8
	39157.8
	39583.7
	39583.7
	39649.3
	40632.3
	40960
	40960
	41025.5
	41025.5
	41123.8
	41189.4
	41222.1
	41517.1
	41680.9
	41680.9
	41680.9
	41680.9
	41812
	42008.6
	42106.9
	42106.9
	42106.9
	42139.6
	42270.7
	42434.6
	42532.9
	43057.2
	43253.8
	43253.8
	43286.5
	43515.9
	44040.2
	44171.3
	44662.8
	45023.2
	45056
	45416.5
	45514.8
	45514.8
	45547.5
	45973.5
	46137.3
	46465
	46497.8
	46530.6
	47022.1
	47054.9
	47317
	47382.5
	47480.8
	47611.9
	47808.5
	47841.3
	48005.1
	48300
	48463.9
	48463.9
	48529.4
	48660.5
	48693.3
	48726
	48988.2
	49020.9
	49217.5
	49709.1
	49709.1
	49905.7
	50200.6
	50364.4
	50495.5
	50561
	50790.4
	50888.7
	51085.3
	51085.3
	51216.4
	51445.8
	51544.1
	51675.1
	51740.7
	51773.4
	51839
	51970.1
	52559.9
	53182.5
	53313.5
	53641.2
	53870.6
	53968.9
	54231
	54493.2
	54591.5
	54624.3
	54657
	54689.8
	55115.8
	55279.6
	55345.2
	55410.7
	55607.3
	56098.8
	56098.8
	56590.3
	56918
	57016.3
	57114.6
	57147.4
	57409.5
	57442.3
	57475.1
	57475.1
	57573.4
	57638.9
	57802.8
	57835.5
	57901.1
	57933.8
	58163.2
	58359.8
	58622
	59277.3
	59703.3
	59899.9
	60194.8
	60260.4
	60620.8
	61112.3
	61112.3
	61145.1
	61210.6
	61472.8
	61800.5
	61800.5
	61997.1
	61997.1
	62455.8
	62652.4
	62685.2
	62718
	63373.3
	63471.6
	63635.5
	63733.8
	64290.8
	64520.2
	64553
	64618.5
	65044.5
	65339.4
	65372.2
	65372.2
	65404.9
	65994.8
	65994.8
	66945
	67665.9
	67829.8
	67895.3
	68026.4
	68091.9
	68223
	68419.6
	68616.2
	68681.7
	68943.9
	69009.4
	69107.7
	69140.5
	69140.5
	69173.3
	69238.8
	69402.6
	69566.5
	70156.3
	70385.7
	70484
	70582.3
	70615
	70975.5
	70975.5
	70975.5
	71106.6
	71467
	71532.5
	71598.1
	71761.9
	71925.8
	72220.7
	72286.2
	72548.4
	73105.4
	73269.3
	73302
	73728
	73793.5
	73859.1
	74055.7
	74514.4
	74514.4
	74547.2
	74678.3
	74907.7
	74940.4
	75006
	75137
	75857.9
	76349.4
	76415
	76742.7
	76939.3
	76972
	77660.2
	77791.2
	78184.5
	78250
	78413.8
	78577.7
	79102
	79265.8
	79429.6
	79560.7
	79626.2
	79855.6
	80150.5
	80576.5
	80773.1
	80805.9
	81231.9
	81330.2
	81854.5
	81985.5
	82051.1
	82083.8
	82149.4
	82149.4
	82870.3
	83492.9
	83525.6
	83787.8
	84279.3
	84312.1
	84541.4
	84869.1
	84934.7
	85295.1
	86802.4
	86933.5
	86933.5
	86999
	87064.6
	87294
	87359.5
	87392.3
	87588.9
	87654.4
	88014.9
	88440.8
	88637.4
	88899.6
	89129
	89161.7
	89227.3
	89489.4
	89653.3
	89751.6
	89915.4
	90013.7
	90144.8
	90505.2
	90800.1
	91127.8
	91193.3
	91291.7
	91357.2
	91390
	91521
	91684.9
	91881.5
	92045.3
	92078.1
	92209.2
	92799
	94240.8
	95715.3
	96141.3
	96174.1
	96632.8
	96698.4
	96862.2
	97288.2
	97452
	98041.9
	99123.2
	99123.2
	99319.8
	99549.2
	99680.3
	100172
	100237
	100303
	100827
	100860
	101057
	101188
	101319
	101515
	101581
	101581
	101646
	102367
	102466
	102662
	103121
	103219
	103711
	103809
	103809
	103875
	103875
	104038
	104104
	104137
	106791
	106988
	106988
	107184
	108069
	108265
	108397
	108888
	109281
	109281
	109511
	109806
	110100
	110461
	111149
	111182
	111378
	111542
	111542
	111870
	112394
	112755
	113377
	113410
	113541
	114164
	114491
	114491
	114885
	115704
	115868
	116064
	116294
	117015
	118424
	118489
	118653
	118948
	119013
	119407
	119603
	119833
	120291
	120390
	120488
	120521
	120881
	121078
	121831
	122126
	122552
	123109
	123372
	123699
	123699
	123863
	123961
	124223
	124322
	124355
	124453
	124977
	125469
	125764
	126222
	126484
	127304
	127697
	127762
	128385
	128942
	129073
	129466
	129696
	129892
	129991
	130155
	130810
	130908
	132448
	132514
	132973
	133988
	135070
	135070
	135234
	135528
	135692
	136020
	136282
	136544
	138117
	138478
	139002
	139100
	139526
	140050
	141361
	141492
	141853
	142606
	143098
	143294
	143524
	145687
	145916
	146506
	147390
	147390
	147554
	147554
	147587
	148505
	148603
	148996
	149619
	150209
	150471
	150536
	150569
	151290
	151618
	151716
	151945
	152044
	152928
	153321
	153321
	153715
	153879
	154075
	154370
	154403
	155058
	155124
	155189
	155451
	155517
	155976
	157221
	157483
	157712
	158269
	158401
	159252
	159711
	159842
	160334
	160924
	160924
	161415
	161874
	162038
	162202
	162234
	162759
	163086
	163414
	163512
	163578
	163709
	163774
	163840
	163906
	164266
	164561
	164790
	166920
	167182
	167641
	167739
	167838
	167969
	168755
	169050
	169411
	169640
	169771
	170263
	170623
	171115
	171278
	171573
	171606
	171835
	172818
	172917
	173146
	173408
	173507
	173769
	174031
	174129
	174785
	175178
	175440
	175636
	176128
	176685
	177209
	177275
	178094
	178487
	178848
	178881
	179241
	179536
	180257
	180617
	180847
	180847
	181371
	181699
	182223
	182354
	182551
	183173
	184484
	184975
	184975
	185205
	186122
	186778
	187138
	187204
	187302
	187531
	188449
	188613
	188776
	189104
	189334
	189628
	190743
	190972
	191693
	192053
	192512
	192807
	192872
	193102
	193298
	193561
	194314
	194380
	194609
	195035
	195559
	196084
	196280
	196444
	196805
	196968
	197263
	198607
	199492
	199623
	200049
	200212
	200409
	200475
	200540
	201359
	201458
	201720
	202342
	202506
	203063
	204440
	204603
	204997
	205685
	205947
	206078
	206078
	206406
	206635
	207061
	207454
	207487
	207553
	208077
	208110
	208962
	209977
	211419
	211419
	212271
	214598
	215187
	215220
	215613
	215810
	216695
	217121
	217383
	217645
	218923
	218956
	219152
	220070
	220267
	220463
	220824
	220922
	222069
	222527
	222626
	222790
	223478
	224952
	225116
	226099
	226230
	226329
	227115
	227901
	228164
	229900
	230130
	230195
	230851
	231113
	231506
	233603
	235602
	236028
	236716
	237863
	238092
	238191
	238846
	239567
	240583
	243040
	245039
	245236
	245268
	245793
	245826
	246415
	247038
	247759
	249070
	249561
	249790
	250413
	251396
	251593
	251757
	251855
	252740
	253035
	253886
	254149
	257622
	257851
	257884
	258245
	258933
	259523
	259850
	260375
	261620
	261882
	262144
	262799
	264897
	264929
	264995
	267125
	268468
	268796
	268927
	271483
	272466
	272859
	273154
	273252
	275153
	275317
	277414
	277709
	278856
	278954
	279216
	279839
	279839
	281182
	281707
	282198
	284033
	285016
	286753
	287375
	288162
	289374
	289899
	290161
	290259
	292487
	294978
	298254
	298648
	298713
	300876
	302875
	303530
	306643
	306774
	307397
	307429
	308085
	308445
	310444
	311362
	313295
	314049
	316277
	317194
	317325
	317489
	318276
	318931
	319914
	320340
	321683
	322175
	325255
	326664
	327123
	329286
	329875
	331907
	331973
	333873
	334332
	334332
	334529
	334758
	334955
	335315
	335544
	335774
	336396
	338166
	338592
	338788
	338919
	339214
	339378
	339542
	339608
	341082
	341279
	342229
	342262
	342983
	344293
	346325
	347374
	348193
	348619
	349241
	350487
	350519
	356286
	358416
	358711
	361923
	361988
	363102
	364249
	364478
	365920
	367428
	369558
	369656
	371294
	371458
	372736
	373654
	377225
	378307
	381944
	381977
	384664
	385581
	386531
	388792
	388891
	389382
	389644
	389939
	391774
	393773
	394035
	394756
	397410
	400884
	405537
	406094
	406290
	406389
	408814
	408846
	409731
	409960
	412320
	413303
	414548
	417858
	422937
	424870
	426705
	426902
	429228
	430473
	431292
	433848
	434733
	436961
	437191
	438534
	438927
	442958
	446956
	447513
	448004
	448594
	449085
	450691
	454066
	454918
	456065
	456688
	456851
	458490
	459604
	461013
	462193
	462225
	462914
	463798
	466682
	468713
	471237
	472646
	473367
	476676
	482574
	486244
	486867
	488342
	489849
	495976
	496468
	498860
	499450
	500269
	501776
	502792
	509248
	512033
	513901
	514064
	514851
	515899
	516555
	521634
	526189
	528318
	528450
	528843
	530383
	533135
	533561
	537133
	539755
	543490
	543949
	545620
	548110
	548274
	548438
	549880
	553058
	553386
	556433
	558531
	561086
	567411
	568295
	569147
	578355
	594051
	600277
	602440
	608207
	608764
	614400
	615318
	616333
	617808
	619905
	620429
	621314
	624656
	631177
	633438
	638747
	644547
	648643
	648839
	655917
	664207
	666075
	669090
	670007
	672530
	673972
	680690
	686588
	694059
	695632
	696582
	697041
	699138
	702775
	704905
	705266
	707035
	707068
	709460
	710509
	714310
	715096
	716243
	717226
	717881
	721355
	722764
	723321
	724566
	727417
	733053
	733348
	735642
	736887
	738066
	738525
	739377
	744915
	756023
	756908
	757563
	759104
	760611
	761102
	761266
	763068
	763691
	763986
	765428
	766640
	767558
	770769
	773718
	777978
	782434
	782926
	784925
	785121
	788857
	791904
	798884
	804356
	805241
	811598
	825164
	825950
	826016
	829653
	832373
	833159
	840499
	842105
	842236
	852394
	856883
	860095
	863502
	870810
	871072
	875758
	889127
	889717
	912556
	913932
	920781
	929628
	934642
	952599
	965706
	966984
	972096
	977469
	980582
	984449
	985104
	986120
	990609
	994214
	995951
	1001060
	1002640
	1019510
	1025440
	1031960
	1036520
	1059950
	1063980
	1094450
	1118240
	1121160
	1124200
	1129740
	1131410
	1142780
	1147170
	1179450
	1181320
	1183020
	1186430
	1200160
	1200520
	1218670
	1221070
	1228080
	1239970
	1253830
	1254820
	1275430
	1283690
	1305310
	1307670
	1309110
	1312560
	1314590
	1326480
	1334940
	1348600
	1351840
	1355120
	1375270
	1387890
	1424430
	1433470
	1454150
	1461520
	1484950
	1501760
	1511780
	1513030
	1515550
	1516470
	1538820
	1544780
	1570640
	1571230
	1574080
	1592660
	1603400
	1646530
	1693520
	1725560
	1751320
	1754960
	1757280
	1758430
	1806340
	1816360
	1818590
	1843530
	2004420
	2013400
	2038270
	2039780
	2075750
	2077070
	2078510
	2112850
	2170060
	2203250
	2203520
	2285860
	2313910
	2323120
	2338850
	2356250
	2357990
	2512360
	2572650
	2650310
	2651190
	2652800
	2870480
	2884310
	3060170
	3092840
	3147330
	3165810
	3431010
	3495000
	3730010
	3752130
	3810980
	3814750
	4202590
	4435250
	4459070
	4612690
	5287280
	5753240
	6132600
	6364370
	7040210
	7701950
	8260680
	8271330
	8458700
	8621520
	9599450
	10220900
	10398900
	11301700
	11588500
	11932700
	13073000
	15271400
	17282000
	18750800
	19538100
	56262000

## Sheet: 22 Sept_d
	Volume3d		Vol (μm3)		Number	Frequency		VND melt	VND
	32.768		20		1208	0					Total volume sample
	32.768		30								1229529090
	32.768		40		1204	4		2276.11	978.862		1.23
	32.768		50
	65.536		60								Total volume vesicle
	98.304		70		1203	1		2274.22	978.049		7.01028e+08
	98.304		80								0.701028
	196.608		90
	294.912		100		1201	2		2270.44	976.423		Total melt volume
	360.448		200		1200	1		2268.55	975.61		0.528972
	425.984		300		1199	1		2266.66	974.797
	589.824		400		1198	1		2264.77	973.984
	589.824		500		1197	1		2262.88	973.171
	622.592		600		1195	2		2259.1	971.545
	688.128		700		1193	2		2255.32	969.919
	753.664		800		1192	1		2253.43	969.106
	851.968		900		1191	1		2247.76	966.667
	917.504		1000		1189	2		2247.76	966.667
	983.04		2000		1180	9		2230.74	959.35
	1015.81		3000		1177	3		2225.07	956.911			mm-3	m-3
	1114.11		4000		1176	1		2223.18	956.098		VND	982.114	9.82114e+11
	1343.49		5000		1175	1		2221.29	955.285		VNDm	2283.68	2.28368e+12
	1376.26		6000		1170	5		2211.84	951.22
	1507.33		7000		1165	5		2202.39	947.154
	1802.24		8000		1162	3		2196.71	944.715
	1867.78		9000		1160	2		2192.93	943.089
	1966.08		10000		1155	5		2183.48	939.024
	1998.85		20000		1105	50		2088.96	898.374
	2195.46		30000		1062	43		2007.67	863.415
	2490.37		40000		1024	38		1935.83	832.52
	2523.14		50000		984	40		1860.21	800
	3538.94		60000		955	29		1805.39	776.423
	4653.06		70000		909	46		1718.43	739.024
	5177.34		80000		877	32		1657.93	713.008
	5242.88		90000		850	27		1606.89	691.057
	5668.86		100000		829	21		1567.19	673.984
	5832.7		200000		594	235		1122.93	482.927
	5996.54		300000		465	129		879.064	378.049
	6553.6		400000		384	81		725.937	312.195
	6586.37		500000		326	58		616.29	265.041
	6586.37		600000		283	43		535	230.081
	6946.82		700000		250	33		472.615	203.252
	6946.82		800000		210	40		396.997	170.732
	7340.03		900000		192	18		362.968	156.098
	7700.48		1000000		169	23		319.488	137.398
	7831.55		2000000		65	104		122.88	52.8455
	8486.91		3000000		32	33		60.4947	26.0163
	8585.22		4000000		25	7		47.2615	20.3252
	9240.58		5000000		18	7		34.0283	14.6341
	9371.65		6000000		16	2		30.2474	13.0081
	9437.18		7000000		13	3		24.576	10.5691
	9633.79		8000000		10	3		18.9046	8.13008
	9961.47		9000000		8	2		15.1237	6.50407
	10092.5		10000000		7	1		13.2332	5.69106
	10453		20000000		0	7		0	0
	10682.4		30000000
	11206.7		40000000
	11206.7		50000000
	11632.6		60000000
	11796.5		70000000
	11829.2		80000000
	11927.6		90000000
	12058.6		100000000
	12058.6		200000000
	12451.8		300000000
	12517.4
	12550.1
	12648.4
	12779.5
	13008.9
	13533.2
	13729.8
	13795.3
	13860.9
	14352.4
	14483.5
	14483.5
	14516.2
	14614.5
	14680.1
	15106
	15695.9
	15695.9
	15728.6
	15761.4
	15990.8
	16252.9
	16252.9
	16384
	16547.8
	16711.7
	16810
	16941.1
	17268.7
	17334.3
	18120.7
	18186.2
	18317.3
	18415.6
	19071
	19562.5
	19726.3
	19922.9
	20283.4
	20873.2
	20938.8
	21168.1
	21266.4
	21659.6
	21823.5
	21987.3
	22085.6
	22151.2
	22183.9
	22773.8
	22839.3
	23330.8
	23593
	23920.6
	24313.9
	24379.4
	24444.9
	24936.4
	25100.3
	25362.4
	25428
	25460.7
	25559
	25755.6
	26148.9
	26181.6
	26411
	26476.5
	26804.2
	26837
	27000.8
	27230.2
	27426.8
	27492.4
	27721.7
	27983.9
	28180.5
	28213.2
	29032.4
	29491.2
	29556.7
	30212.1
	30277.6
	30277.6
	30867.5
	31359
	31555.6
	31555.6
	31653.9
	32079.9
	32342
	32669.7
	33751
	33914.9
	34209.8
	34308.1
	34570.2
	35553.3
	35782.7
	35913.7
	36175.9
	36274.2
	36470.8
	36732.9
	36765.7
	36896.8
	37191.7
	37388.3
	38142
	38174.7
	38240.3
	38731.8
	38961.2
	38993.9
	39157.8
	39583.7
	39649.3
	39747.6
	39944.2
	40009.7
	40239.1
	40402.9
	40501.2
	40927.2
	40960
	41156.6
	41386
	41877.5
	41975.8
	42074.1
	42532.9
	42827.8
	42926.1
	43089.9
	43188.2
	43417.6
	43647
	44236.8
	44236.8
	44433.4
	44466.2
	45416.5
	46235.7
	46301.2
	46497.8
	46563.3
	46759.9
	47120.4
	47218.7
	47349.8
	47415.3
	47644.7
	47710.2
	47808.5
	48136.2
	48332.8
	48463.9
	48627.7
	49512.5
	50430
	50430
	50462.7
	51511.3
	51970.1
	52330.5
	52559.9
	52592.6
	52985.9
	53575.7
	54591.5
	55345.2
	55345.2
	55672.8
	55836.7
	56098.8
	57212.9
	57507.8
	57573.4
	57999.4
	58130.4
	58163.2
	58622
	58687.5
	58982.4
	59146.2
	59867.1
	59899.9
	59965.4
	60325.9
	60555.3
	60555.3
	60653.6
	60882.9
	61112.3
	61112.3
	61603.8
	62357.5
	62390.3
	62521.3
	62652.4
	62718
	63012.9
	63111.2
	63143.9
	63307.8
	63602.7
	63864.8
	64028.7
	64192.5
	64749.6
	64880.6
	64946.2
	65208.3
	65830.9
	65830.9
	65863.7
	65994.8
	66256.9
	66617.3
	66715.7
	66748.4
	67010.6
	67239.9
	67567.6
	67764.2
	68059.1
	68321.3
	68419.6
	68976.6
	69107.7
	69140.5
	69861.4
	69861.4
	69926.9
	70254.6
	70549.5
	71270.4
	71467
	71893
	71991.3
	72089.6
	72220.7
	72515.6
	72843.3
	73170.9
	73400.3
	73793.5
	73957.4
	74383.4
	75006
	75038.7
	76251.1
	76513.3
	76841
	77561.9
	77725.7
	77987.8
	78282.8
	78282.8
	78348.3
	78479.4
	78512.1
	78577.7
	78643.2
	79331.3
	79527.9
	80117.8
	81133.6
	81854.5
	81920
	81952.8
	82214.9
	82444.3
	83034.1
	83198
	83427.3
	83755
	83886.1
	84082.7
	84279.3
	85229.6
	85458.9
	86868
	86933.5
	87097.3
	87883.8
	88080.4
	88342.5
	89194.5
	89620.5
	89653.3
	89718.8
	89784.3
	90636.3
	91062.3
	92012.5
	92733.4
	93126.7
	93323.3
	93356
	93814.8
	93978.6
	94306.3
	94535.7
	95158.3
	96075.8
	96108.5
	96763.9
	97026.1
	97746.9
	98500.6
	98664.5
	98697.2
	99221.5
	100336
	100401
	100925
	101286
	102498
	102826
	103252
	103743
	103875
	104137
	104202
	104694
	104825
	104890
	105185
	105447
	105644
	105841
	105939
	106103
	106299
	106856
	107414
	108233
	108331
	108462
	108888
	109543
	109609
	109740
	109937
	110756
	111346
	111575
	111641
	113181
	113246
	113902
	114098
	114295
	114360
	115376
	115671
	115802
	116228
	116359
	116687
	116752
	116916
	117604
	117965
	117998
	118129
	119767
	120029
	120521
	120750
	121242
	121373
	121569
	121569
	122814
	123142
	123863
	125010
	125370
	126026
	126222
	126255
	126583
	126681
	126812
	127336
	127336
	127566
	127795
	127894
	127992
	128025
	128319
	128844
	128942
	129139
	129204
	129237
	129335
	129827
	130056
	130417
	130646
	131695
	131727
	131858
	132448
	132841
	133399
	133726
	134644
	134742
	134808
	135234
	136577
	136839
	136970
	137363
	137462
	137527
	137658
	138215
	139264
	139428
	140345
	141951
	142213
	142934
	143163
	143589
	143819
	143983
	144212
	144441
	145129
	145752
	146407
	146637
	146637
	146997
	148767
	148898
	149225
	150471
	150667
	151323
	151454
	151781
	152240
	152240
	152240
	152699
	152797
	152830
	154534
	154829
	155386
	155484
	155812
	156500
	156533
	156795
	157090
	157942
	158368
	159646
	159711
	160104
	160530
	160563
	161317
	162300
	162923
	164856
	165020
	165085
	165118
	165478
	165544
	165642
	165806
	166396
	167019
	167772
	167838
	168329
	168919
	169050
	169116
	169509
	169574
	170164
	170361
	170394
	171082
	171868
	172032
	172392
	173081
	173375
	173998
	174359
	175899
	175997
	176456
	177144
	177209
	177537
	177537
	178225
	178487
	178618
	180814
	180847
	181731
	181764
	182387
	183239
	184123
	184353
	185500
	185663
	186319
	186581
	186876
	187335
	188383
	188482
	188613
	188613
	189235
	189465
	191169
	191562
	192381
	192610
	192676
	193069
	193626
	194642
	194871
	194904
	197165
	197722
	198246
	198640
	198803
	198935
	200245
	200999
	201032
	201884
	201916
	202506
	202932
	204571
	205128
	205586
	206209
	206340
	207847
	208273
	210141
	210403
	210633
	211583
	212009
	212894
	213025
	213254
	213549
	214106
	216236
	216334
	217055
	217186
	217514
	217776
	219251
	219808
	221348
	224166
	225346
	225542
	226820
	228393
	228426
	228819
	228983
	229048
	231080
	232194
	233341
	233898
	233964
	235012
	235766
	236454
	237994
	238256
	239272
	240321
	241762
	241828
	241959
	245694
	247169
	247595
	249168
	249332
	250413
	255295
	255492
	255590
	256377
	257032
	257098
	257458
	257917
	257950
	258245
	259195
	260080
	260735
	260833
	260899
	262701
	263193
	263193
	263619
	263815
	263815
	264143
	264536
	264929
	264995
	267780
	268501
	268730
	269910
	270959
	271876
	272761
	273744
	274137
	274203
	274366
	278430
	281182
	281444
	281477
	283705
	283771
	284361
	284393
	284787
	285278
	285278
	285409
	286228
	286753
	288391
	289047
	289079
	289800
	290521
	291996
	292389
	293011
	294650
	294748
	294912
	295076
	295272
	298287
	298844
	299270
	301761
	303399
	303563
	306119
	306119
	309723
	315949
	316801
	317751
	319652
	319914
	320176
	320832
	323879
	325059
	327090
	327942
	328499
	328565
	329515
	330072
	330727
	331186
	331809
	331973
	333971
	334234
	336331
	336855
	339378
	339837
	341672
	342983
	344916
	345866
	348062
	348553
	354091
	354583
	355041
	356778
	358056
	358416
	359399
	360120
	360350
	361005
	363725
	366543
	368312
	369033
	369099
	369787
	370213
	371458
	375685
	376701
	377061
	377389
	377586
	377946
	377946
	378274
	378864
	379191
	381714
	382304
	385876
	386400
	387416
	388039
	389054
	389054
	389087
	391643
	392823
	392823
	395969
	397345
	398852
	399737
	400228
	401342
	401605
	401965
	402981
	403669
	409633
	410321
	414614
	415203
	416121
	416776
	417661
	420020
	422838
	423723
	431489
	435356
	435683
	439321
	442696
	442958
	443384
	444334
	445841
	446530
	448365
	448659
	449479
	449741
	450069
	450363
	451248
	454951
	454984
	465306
	468222
	472842
	478642
	478741
	478773
	481460
	482312
	482968
	484377
	485523
	485753
	486965
	490471
	490832
	491553
	492372
	492864
	495813
	496435
	497811
	497877
	499221
	500826
	502202
	502596
	506462
	512557
	512721
	514458
	516686
	518357
	518488
	519963
	520618
	521896
	522781
	524386
	526320
	528155
	529564
	531661
	532152
	532972
	533463
	534217
	539787
	541295
	545128
	545325
	547226
	549880
	555581
	555745
	562364
	563741
	565805
	569836
	571212
	574587
	578912
	587268
	587923
	588218
	595460
	596705
	600211
	603292
	604307
	608043
	609714
	621642
	623968
	625902
	626000
	627409
	628851
	637731
	638583
	640090
	640811
	647725
	651198
	651657
	652542
	656736
	656867
	662110
	673153
	673939
	674202
	676921
	678724
	681476
	685900
	688226
	690389
	698057
	699466
	700023
	708575
	708903
	711754
	714670
	715424
	718012
	719028
	719323
	720405
	721388
	726630
	730563
	730563
	731841
	731939
	740590
	742097
	744653
	744751
	745964
	748421
	757891
	762118
	762348
	764183
	767656
	768410
	768934
	769589
	771097
	772276
	773947
	785089
	788005
	788529
	793346
	796754
	797245
	797770
	803832
	815268
	816316
	818840
	832406
	832438
	835650
	836567
	838861
	857375
	859669
	859701
	862913
	865993
	875692
	877953
	892338
	898204
	913310
	915309
	918454
	918782
	925008
	926679
	927040
	929563
	931496
	934052
	942113
	942834
	945848
	947094
	951910
	960889
	961675
	962363
	965181
	968065
	977175
	984416
	994312
	1001650
	1006170
	1009160
	1009910
	1010790
	1014240
	1015220
	1031600
	1035600
	1039400
	1039700
	1041990
	1043040
	1046840
	1048380
	1055590
	1057420
	1063260
	1067810
	1107660
	1114180
	1116570
	1120170
	1127220
	1130230
	1130360
	1138290
	1148580
	1150650
	1151930
	1157790
	1159230
	1161530
	1166210
	1180110
	1180960
	1181320
	1185640
	1199930
	1200000
	1203440
	1204810
	1222570
	1223160
	1233060
	1237320
	1237780
	1250360
	1254490
	1274810
	1277560
	1278280
	1285950
	1295090
	1299780
	1300270
	1307900
	1309930
	1311210
	1311540
	1324520
	1325920
	1339230
	1347030
	1349850
	1357770
	1359220
	1425110
	1428820
	1447660
	1456340
	1462340
	1474430
	1488360
	1500970
	1502280
	1528270
	1557660
	1565260
	1566510
	1570110
	1579550
	1630800
	1644460
	1660550
	1668420
	1744600
	1752530
	1775860
	1806470
	1810990
	1813870
	1818890
	1831960
	1833800
	1852510
	1867840
	1870170
	1871640
	1898870
	1928920
	1937210
	1968960
	1991610
	2002160
	2046790
	2054060
	2058060
	2118190
	2145160
	2147750
	2184350
	2288320
	2292190
	2345070
	2349010
	2357850
	2366570
	2422600
	2433970
	2445480
	2456780
	2493970
	2544830
	2645330
	2662110
	2667320
	2670760
	2685890
	2701690
	2719060
	2782330
	2849640
	2884800
	2898260
	2899310
	2955280
	3033400
	3042570
	3504730
	3593110
	3644880
	3821730
	3979640
	4070470
	4096000
	4294120
	4356830
	4398250
	4589750
	4988700
	5512100
	5615910
	6009820
	6185580
	6723570
	7080740
	7316180
	7934280
	8574440
	8966500
	9687560
	10234200
	10679400
	11513300
	14875000
	14913100
	15720700
	15946700

## Sheet: 25 Sept_a
	Volume3d		Vol (μm3)		Number	Frequency		VND melt	VND
	32.768		20		1246	0					Total volume sample
	32.768		30								1387344380
	32.768		40		1242	4		1871.65	893.525		1.39
	32.768		50
	65.536		60								Total volume vesicle
	98.304		70		1241	1		1870.14	892.806		7.26413e+08
	98.304		80								0.726413
	131.072		90
	196.608		100		1239	2		1867.13	891.367		Total melt volume
	229.376		200		1237	2		1864.11	889.928		0.663587
	262.144		300		1232	5		1856.58	886.331
	294.912		400		1225	7		1846.03	881.295
	294.912		500		1224	1		1844.52	880.576
	294.912		600		1223	1		1843.01	879.856
	327.68		700		1219	4		1836.99	876.978
	327.68		800		1217	2		1833.97	875.54
	327.68		900		1215	2		1829.45	873.381
	360.448		1000		1214	1		1823.42	870.504
	360.448		2000		1210	4		1823.42	870.504
	360.448		3000		1206	4		1817.4	867.626			mm-3	m-3
	393.216		4000		1203	3		1812.88	865.468		VND	896.403	8.96403e+11
	491.52		5000		1199	4		1806.85	862.59		VNDm	1877.67	1.87767e+12
	524.288		6000		1195	4		1800.82	859.712
	622.592		7000		1191	4		1794.79	856.835
	622.592		8000		1186	5		1787.26	853.237
	655.36		9000		1183	3		1782.74	851.079
	655.36		10000		1177	6		1773.69	846.763
	720.896		20000		1143	34		1722.46	822.302
	786.432		30000		1114	29		1678.76	801.439
	819.2		40000		1072	42		1615.46	771.223
	884.736		50000		1043	29		1571.76	750.36
	983.04		60000		1019	24		1535.59	733.094
	1015.81		70000		995	24		1499.43	715.827
	1179.65		80000		962	33		1449.7	692.086
	1212.42		90000		932	30		1404.49	670.504
	1605.63		100000		901	31		1357.77	648.201
	2129.92		200000		664	237		1000.62	477.698
	2162.69		300000		528	136		795.676	379.856
	2621.44		400000		448	80		675.119	322.302
	2850.82		500000		368	80		554.562	264.748
	3309.57		600000		313	55		471.679	225.18
	3571.71		700000		270	43		406.88	194.245
	3932.16		800000		228	42		343.587	164.029
	4423.68		900000		209	19		314.955	150.36
	4521.98		1000000		184	25		277.281	132.374
	4554.75		2000000		76	108		114.529	54.6763
	4620.29		3000000		40	36		60.2785	28.777
	5210.11		4000000		25	15		37.6741	17.9856
	5570.56		5000000		18	7		27.1253	12.9496
	5701.63		6000000		11	7		16.5766	7.91367
	5767.17		7000000		6	5		9.04177	4.31655
	6389.76		8000000		1	5		1.50696	0.719424
	6455.3		9000000		1
	6684.67		10000000		1
	6979.58		20000000		0	1		0	0
	7077.89		30000000		0			0	0
	7143.42		40000000
	7667.71		50000000
	7798.78		60000000
	7897.09		70000000
	8028.16		80000000
	8814.59		90000000
	8847.36		100000000
	9043.97		200000000
	9109.5		300000000
	9175.04
	9371.65
	9535.49
	9732.1
	10584.1
	10911.7
	11108.4
	11436
	11501.6
	11993.1
	12255.2
	12648.4
	13008.9
	13434.9
	14024.7
	14155.8
	14188.5
	14352.4
	14876.7
	15237.1
	15302.7
	15466.5
	16318.5
	16711.7
	16842.8
	17104.9
	17268.7
	17399.8
	17760.3
	17793
	17858.6
	18153.5
	18382.8
	18710.5
	18743.3
	19071
	19103.7
	19824.6
	20840.4
	22118.4
	22249.5
	22544.4
	22642.7
	22806.5
	22937.6
	23363.6
	23789.6
	23855.1
	23920.6
	24084.5
	24182.8
	24215.6
	24674.3
	25264.1
	25886.7
	26017.8
	26345.5
	26345.5
	26443.8
	27033.6
	27590.7
	28344.3
	28737.5
	29098
	29360.1
	29655
	29786.1
	30212.1
	31129.6
	31359
	31555.6
	32047.1
	32276.5
	32473.1
	32505.9
	32735.2
	32735.2
	32833.5
	32899.1
	33095.7
	33194
	33357.8
	33685.5
	34046
	34046
	34308.1
	34603
	35029
	35389.4
	35684.4
	35684.4
	35684.4
	35749.9
	35782.7
	36667.4
	37191.7
	37290
	37486.6
	38010.9
	38109.2
	38305.8
	38404.1
	38731.8
	39059.5
	39551
	39682
	39845.9
	39878.7
	39911.4
	40075.3
	40173.6
	40239.1
	40239.1
	40665.1
	41320.4
	41386
	41517.1
	42238
	42303.5
	42532.9
	42663.9
	42958.8
	44269.6
	44826.6
	45645.8
	46301.2
	46334
	46497.8
	46792.7
	47153.2
	47743
	47841.3
	48103.4
	48201.7
	49119.2
	49217.5
	49578
	49774.6
	50724.9
	51249.2
	51249.2
	53575.7
	53706.8
	53870.6
	54001.7
	54165.5
	54329.3
	54427.7
	54460.4
	54951.9
	55410.7
	56164.4
	56655.9
	57376.8
	57868.3
	57966.6
	57999.4
	58523.7
	58523.7
	59310.1
	59473.9
	59703.3
	60358.7
	60653.6
	60817.4
	62521.3
	63176.7
	63340.5
	63373.3
	63406.1
	64225.3
	64487.4
	65404.9
	65634.3
	65765.4
	66748.4
	66781.2
	67272.7
	67731.5
	67928.1
	67960.8
	68091.9
	69009.4
	69369.9
	69468.2
	69992.5
	70484
	70582.3
	70942.7
	71041
	71401.5
	71401.5
	71532.5
	72220.7
	72253.4
	72482.8
	72581.1
	72646.7
	73203.7
	73465.9
	73564.2
	73826.3
	73924.6
	74481.7
	74612.7
	74940.4
	75726.9
	75825.2
	75857.9
	76218.4
	76644.4
	77070.3
	77266.9
	78118.9
	78217.2
	78348.3
	78708.7
	78708.7
	79265.8
	80314.4
	81428.5
	81494
	82411.5
	82477.1
	82608.1
	83492.9
	83656.7
	83853.3
	85065.7
	85131.3
	85196.8
	85852.2
	85884.9
	86048.8
	86179.8
	86769.7
	87425
	87785.5
	87949.3
	88440.8
	88473.6
	88703
	88866.8
	88965.1
	89194.5
	89227.3
	89325.6
	89391.1
	89489.4
	90603.5
	90832.9
	90898.4
	91783.2
	93061.1
	93093.9
	93618.2
	93782
	93847.6
	94306.3
	94437.4
	94666.8
	94732.3
	95420.4
	95649.8
	95977.5
	95977.5
	96272.4
	96534.5
	96829.4
	96862.2
	97058.8
	97189.9
	97288.2
	97976.3
	98369.5
	98533.4
	98959.4
	99352.6
	99713
	99942.4
	100106
	101024
	101384
	101745
	102138
	102498
	102892
	103252
	103350
	103383
	103481
	103776
	104595
	104923
	105447
	106004
	106037
	107512
	107676
	107905
	108134
	108331
	108593
	108954
	109347
	109412
	110625
	111477
	111870
	112624
	112886
	112886
	113345
	113345
	113607
	115081
	115540
	115900
	116228
	116261
	117375
	117473
	117637
	117670
	117768
	118030
	118161
	118948
	118981
	119734
	119767
	119865
	120127
	120226
	120979
	121209
	121668
	121668
	121897
	121930
	121930
	122028
	122651
	122847
	123142
	123273
	123634
	123961
	124060
	124092
	124092
	125141
	125305
	125338
	125927
	126255
	126648
	126681
	126747
	127107
	127173
	127959
	128188
	129434
	129565
	130482
	131072
	131170
	131367
	132841
	132907
	133005
	133005
	133562
	133759
	133890
	135397
	135692
	137101
	137363
	137495
	137658
	137691
	138183
	141066
	141689
	141689
	142344
	142410
	142443
	142868
	143196
	143983
	144081
	144179
	144474
	144572
	145523
	146014
	146637
	147128
	147259
	148636
	149488
	149684
	150045
	150077
	150503
	150700
	150733
	151159
	151323
	151486
	151519
	151781
	151912
	152732
	153158
	153289
	153649
	153747
	153780
	154698
	155386
	156140
	156271
	156566
	157090
	157385
	157516
	157745
	157876
	158695
	159154
	160334
	160989
	161350
	161645
	161972
	162759
	163578
	164561
	165183
	166035
	166527
	166920
	167019
	167150
	167248
	167346
	167739
	168002
	168526
	169148
	169247
	169279
	170295
	170459
	170459
	170492
	170623
	170885
	171737
	172229
	173113
	173179
	173801
	173998
	174653
	174981
	175079
	175374
	175735
	176095
	176292
	176423
	178553
	178848
	179405
	179470
	179503
	179503
	180224
	181764
	182288
	182551
	183599
	183796
	183927
	184156
	184779
	184844
	185041
	185303
	185631
	186548
	186647
	187466
	187957
	188645
	189006
	189792
	189858
	190841
	191365
	191857
	193495
	193626
	193659
	194675
	196542
	197034
	197722
	198083
	198214
	198705
	199623
	200868
	201032
	201359
	202867
	203358
	204308
	206012
	206242
	206275
	207225
	207815
	208732
	209125
	209125
	209420
	210600
	212468
	213680
	214630
	214696
	215319
	215319
	215515
	215810
	215876
	216990
	218825
	219546
	220692
	220824
	221184
	221577
	222888
	223150
	224625
	224756
	225608
	226198
	227279
	227836
	228426
	228983
	229868
	230425
	230457
	230982
	231342
	231834
	233079
	233472
	234521
	234652
	235274
	235536
	236716
	236880
	237142
	237339
	239370
	239796
	240845
	241009
	241074
	241402
	242287
	243728
	245694
	247103
	249496
	249856
	250348
	250708
	251298
	251560
	251691
	252248
	252641
	253329
	253690
	255295
	257688
	258933
	259031
	259129
	260047
	261718
	262111
	263225
	263356
	264045
	264700
	265060
	265748
	265880
	265978
	266863
	268468
	268730
	269746
	270926
	271057
	272204
	273023
	273252
	273449
	274498
	274498
	274629
	275546
	277905
	278168
	278430
	279118
	280363
	280789
	281117
	282067
	283050
	284885
	285147
	286130
	286818
	287932
	288391
	289604
	289767
	289931
	291406
	293798
	293995
	294355
	295830
	296059
	296223
	297239
	297239
	300646
	301072
	302973
	303464
	308969
	309789
	310477
	310542
	313557
	314278
	315982
	317424
	318800
	321585
	322896
	322896
	323027
	323289
	324108
	325845
	327942
	329187
	331088
	331317
	331612
	331842
	331907
	332890
	333251
	337347
	340066
	340197
	341475
	341934
	342753
	342884
	343015
	343507
	344293
	344457
	345571
	348357
	350093
	351371
	354353
	354353
	354976
	355992
	356352
	356745
	359072
	362250
	370770
	370835
	371163
	371982
	372769
	373162
	376865
	376930
	377520
	379585
	380535
	380797
	382206
	383091
	384008
	389448
	389775
	390201
	390857
	394166
	394756
	396100
	396362
	396395
	396755
	397017
	399704
	399868
	400196
	400556
	405963
	406749
	407273
	407568
	409076
	409108
	409403
	409502
	412582
	412713
	413368
	413860
	416317
	418316
	419955
	420020
	421036
	423002
	427753
	428507
	430703
	430801
	434700
	435880
	436011
	438108
	440631
	440795
	441614
	443646
	445645
	446497
	449544
	449708
	451445
	453837
	454689
	454689
	455606
	456524
	456950
	459014
	461767
	461865
	461963
	462946
	463438
	464552
	465273
	467304
	469238
	470319
	470614
	471695
	473268
	473530
	474743
	474776
	477561
	478446
	479068
	479429
	479953
	480051
	480215
	482705
	483328
	484246
	485327
	486605
	487424
	490209
	491192
	491913
	493093
	494273
	495256
	495550
	503841
	511083
	512328
	515834
	518095
	518455
	520946
	523305
	523469
	525009
	527434
	534708
	535724
	536379
	538083
	541655
	541721
	542999
	543228
	543654
	543883
	545423
	546996
	547488
	548602
	549454
	549945
	551617
	551879
	552534
	552993
	553189
	553386
	553878
	554009
	555024
	556171
	561185
	562299
	566395
	568328
	575013
	575930
	579404
	580780
	581960
	584811
	584843
	585597
	592151
	594215
	595001
	595689
	598966
	599097
	601489
	601948
	605323
	609288
	609780
	612925
	620298
	620331
	621380
	624919
	626262
	628425
	629899
	634454
	635601
	635634
	636518
	637305
	637600
	640418
	641171
	644579
	647922
	657228
	658801
	659620
	660341
	661357
	661750
	662766
	664994
	665387
	667582
	671908
	676200
	677413
	678560
	680624
	680985
	684327
	685572
	695796
	696320
	702284
	704414
	704446
	706085
	707265
	710476
	713359
	725746
	727155
	731841
	734659
	739148
	739508
	744030
	747962
	748618
	749765
	752157
	752189
	756056
	756449
	761233
	761496
	762053
	765526
	766214
	768410
	771031
	772440
	772473
	772538
	772702
	774504
	775946
	779026
	779092
	783712
	791970
	792003
	792986
	793215
	798982
	807698
	808583
	809566
	816939
	822444
	834437
	839615
	839811
	843809
	845578
	848364
	851575
	853246
	859177
	865763
	866320
	877953
	882311
	893223
	909050
	914555
	918094
	922124
	923140
	931562
	937558
	939164
	940147
	945685
	948371
	957841
	958169
	961544
	963084
	964755
	965018
	968983
	970064
	980353
	984056
	986743
	991429
	993264
	995983
	1005850
	1006470
	1008240
	1010990
	1013740
	1015940
	1022200
	1023900
	1027280
	1029670
	1038320
	1058870
	1059490
	1067090
	1086490
	1087050
	1099040
	1109160
	1147240
	1148720
	1156020
	1157860
	1178930
	1181610
	1183020
	1183580
	1189150
	1204220
	1210160
	1212940
	1220710
	1224470
	1229160
	1233220
	1235580
	1240560
	1241450
	1249710
	1264190
	1266650
	1271270
	1273590
	1274280
	1283190
	1285320
	1288900
	1289580
	1291550
	1299020
	1303220
	1332180
	1354990
	1358000
	1367110
	1384050
	1403090
	1410630
	1413640
	1415480
	1419740
	1420720
	1427310
	1435760
	1439070
	1439300
	1446020
	1453000
	1457000
	1472950
	1480850
	1495600
	1503330
	1525350
	1534170
	1546190
	1549240
	1549400
	1574570
	1618710
	1621360
	1621980
	1628570
	1636990
	1658390
	1670770
	1671170
	1674410
	1679390
	1693970
	1695550
	1735850
	1761840
	1764490
	1809090
	1825510
	1841690
	1861120
	1870140
	1877380
	1877540
	1879020
	1920170
	1920760
	1957130
	1957300
	1964570
	1969490
	1975390
	2009400
	2014680
	2024700
	2029750
	2077790
	2105510
	2113540
	2144760
	2145940
	2233860
	2297140
	2346520
	2362800
	2374400
	2406450
	2408380
	2465660
	2490660
	2492530
	2519920
	2523660
	2540440
	2611970
	2620850
	2640220
	2673930
	2689110
	2702020
	2705520
	2715810
	2783250
	2793310
	2888890
	2931200
	2961740
	2974150
	3037270
	3041530
	3142580
	3157100
	3196520
	3238170
	3285350
	3371300
	3384710
	3421240
	3424260
	3485530
	3617850
	3643770
	3808590
	4128310
	4316170
	4543320
	4584930
	4645950
	4991250
	4996200
	5135200
	5243110
	5263790
	5375890
	5473960
	5708320
	5831100
	6229750
	6434910
	6552190
	6589420
	6704270
	7147450
	7463040
	7578880
	7789710
	7985660
	16549500

## Sheet: 25 Sept_b
	Volume3d		Vol (μm3)		Number	Frequency		VND melt	VND
	32.768		20		1143	0					Total volume sample
	32.768		30								1374733950
	32.768		40		1139	4		1834.48	831.387		1.37
	32.768		50
	98.304		60								Total volume vesicle
	98.304		70		1139						7.49115e+08
	98.304		80								0.749115
	131.072		90
	131.072		100		1136	3		1829.65	829.197		Total melt volume
	229.376		200		1134	2		1826.42	827.737		0.620885
	294.912		300		1131	3		1821.59	825.547
	294.912		400		1128	3		1816.76	823.358
	327.68		500		1126	2		1813.54	821.898
	360.448		600		1123	3		1808.71	819.708
	393.216		700		1122	1		1807.1	818.978
	458.752		800		1120	2		1803.88	817.518
	491.52		900		1118	2		1794.21	813.139
	524.288		1000		1114	4		1782.94	808.029
	524.288		2000		1107	7		1782.94	808.029
	589.824		3000		1102	5		1774.88	804.38			mm-3	m-3
	622.592		4000		1101	1		1773.27	803.65		VND	834.307	8.34307e+11
	753.664		5000		1098	3		1768.44	801.46		VNDm	1840.92	1.84092e+12
	786.432		6000		1097	1		1766.83	800.73
	819.2		7000		1093	4		1760.39	797.81
	819.2		8000		1087	6		1750.73	793.431
	917.504		9000		1084	3		1745.89	791.241
	917.504		10000		1083	1		1744.28	790.511
	983.04		20000		1053	30		1695.97	768.613
	983.04		30000		1035	18		1666.97	755.474
	1048.58		40000		1002	33		1613.82	731.387
	1277.95		50000		976	26		1571.95	712.409
	1343.49		60000		956	20		1539.74	697.81
	1507.33		70000		929	27		1496.25	678.102
	1638.4		80000		894	35		1439.88	652.555
	1703.94		90000		871	23		1402.84	635.766
	1900.54		100000		847	24		1364.18	618.248
	2031.62		200000		625	222		1006.63	456.204
	2162.69		300000		496	129		798.859	362.044
	2490.37		400000		422	74		679.675	308.029
	2555.9		500000		355	67		571.764	259.124
	2850.82		600000		302	53		486.402	220.438
	3997.7		700000		257	45		413.925	187.591
	4161.54		800000		230	27		370.439	167.883
	4259.84		900000		204	26		328.563	148.905
	4882.43		1000000		180	24		289.909	131.387
	5668.86		2000000		74	106		119.185	54.0146
	6029.31		3000000		38	36		61.2029	27.7372
	6062.08		4000000		23	15		37.0439	16.7883
	6520.83		5000000		18	5		28.9909	13.1387
	6848.51		6000000		12	6		19.3272	8.75912
	7274.5		7000000		10	2		16.106	7.29927
	7372.8		8000000		7	3		11.2742	5.10949
	7602.18		9000000		7
	7634.94		10000000		6	1		9.66362	4.37956
	7733.25		20000000		2	4		3.22121	1.45985
	7897.09		30000000		0	2		0	0
	8290.3		40000000
	8323.07		50000000
	8912.9		60000000
	9469.95		70000000
	10027		80000000
	10813.4		90000000
	11370.5		100000000
	12091.4		200000000
	12124.2		300000000
	12288
	12582.9
	13074.4
	13893.6
	14090.2
	14450.7
	14581.8
	14975
	15237.1
	15269.9
	16023.6
	16744.4
	17006.6
	17694.7
	17858.6
	17989.6
	18382.8
	18415.6
	18448.4
	18612.2
	18743.3
	18939.9
	19300.4
	19497
	19660.8
	20316.2
	20709.4
	21856.3
	23167
	23396.4
	24641.5
	26411
	26673.2
	26738.7
	27099.1
	27131.9
	27131.9
	27263
	27295.7
	28704.8
	28901.4
	29065.2
	29261.8
	30048.3
	30179.3
	30900.2
	31457.3
	31621.1
	32407.6
	32931.8
	32931.8
	32964.6
	33062.9
	33128.4
	33521.7
	33620
	33882.1
	33947.6
	34177
	35094.5
	35520.5
	36077.6
	36241.4
	37093.4
	37388.3
	37814.3
	37814.3
	37978.1
	38207.5
	38404.1
	39387.1
	39485.4
	39714.8
	39845.9
	39845.9
	39944.2
	40271.9
	40271.9
	42008.6
	42205.2
	42238
	42336.3
	42434.6
	42663.9
	42729.5
	43778
	43941.9
	44531.7
	44531.7
	47022.1
	47153.2
	47480.8
	47644.7
	47808.5
	47841.3
	48136.2
	48562.2
	48988.2
	49086.5
	49184.8
	49381.4
	49512.5
	50888.7
	50921.5
	51314.7
	51904.5
	52330.5
	54329.3
	55541.8
	55640.1
	56131.6
	56590.3
	57507.8
	57606.1
	58032.1
	58392.6
	58916.9
	58949.6
	59342.9
	59473.9
	59539.5
	59703.3
	60227.6
	60588
	60719.1
	60751.9
	60784.6
	61046.8
	61276.2
	62128.1
	62816.3
	62881.8
	63438.9
	63504.4
	63668.2
	63733.8
	63733.8
	64290.8
	64520.2
	64749.6
	65077.3
	65798.1
	66420.7
	67272.7
	68321.3
	68354.1
	68943.9
	69107.7
	69926.9
	70320.1
	70549.5
	70549.5
	70811.7
	71172.1
	71303.2
	72024.1
	72220.7
	72286.2
	72351.7
	72777.7
	73203.7
	73269.3
	73400.3
	73498.6
	73728
	73760.8
	73957.4
	74383.4
	76054.5
	76054.5
	76382.2
	76382.2
	76447.7
	76677.1
	76742.7
	76841
	78446.6
	78807
	78807
	78872.6
	79134.7
	79396.9
	79429.6
	79790.1
	80740.4
	82739.2
	82804.7
	82804.7
	83460.1
	84901.9
	85164
	85655.6
	85983.2
	86147.1
	87064.6
	87556.1
	87916.5
	87916.5
	88014.9
	88113.2
	88375.3
	88473.6
	89358.3
	89489.4
	89587.7
	89915.4
	89980.9
	90112
	91095
	91488.3
	93126.7
	93782
	93782
	94011.4
	94928.9
	95256.6
	95649.8
	95748.1
	96993.3
	97845.3
	98271.2
	98304
	98697.2
	98828.3
	99024.9
	99418.1
	99418.1
	99549.2
	99680.3
	99844.1
	99876.9
	100663
	101646
	102367
	102400
	102466
	103088
	103809
	103875
	104268
	104301
	104399
	105382
	106889
	107020
	107643
	107839
	107872
	109249
	109871
	110330
	110559
	110920
	111477
	111477
	111542
	111575
	111673
	111804
	111935
	112361
	112919
	113181
	113246
	113246
	113443
	114393
	115081
	116752
	117211
	117801
	118784
	118915
	119079
	119570
	120324
	121012
	121045
	121471
	122421
	122913
	123142
	123240
	123372
	123404
	123535
	124355
	124453
	124617
	124748
	124748
	125043
	125403
	126059
	126190
	127336
	128156
	129106
	129401
	129827
	130777
	131203
	131236
	131301
	131531
	131760
	132514
	132776
	132874
	133792
	134414
	134873
	134971
	136380
	136675
	137462
	137495
	138510
	138740
	139100
	139166
	139559
	139723
	139788
	140509
	140640
	141459
	141951
	143065
	143655
	143720
	143917
	144376
	144638
	144933
	146604
	147325
	147816
	148013
	149684
	150209
	150274
	150372
	150667
	151257
	151716
	151781
	152404
	152535
	152895
	153092
	153354
	153551
	153649
	153715
	154141
	154796
	155845
	156434
	156795
	157450
	157516
	157614
	157647
	157680
	157975
	158237
	158728
	162333
	162562
	162562
	162693
	162923
	162955
	163611
	163938
	164135
	165642
	165741
	165806
	166461
	167019
	167543
	168657
	169771
	170033
	170164
	170361
	170590
	170852
	171049
	171049
	171639
	171672
	172327
	172392
	172687
	173474
	174162
	174883
	175276
	176062
	176620
	176652
	176914
	176947
	177603
	177832
	177963
	179110
	179569
	179995
	180060
	180257
	180486
	181207
	181207
	182616
	182780
	183239
	183370
	183403
	183435
	183763
	184713
	185532
	185795
	186843
	187171
	187171
	188023
	188514
	189104
	189563
	190153
	190480
	191037
	191201
	191300
	192512
	192643
	194642
	194707
	194970
	195002
	195101
	195985
	196248
	197526
	197558
	198312
	199131
	199492
	200802
	201097
	201654
	201720
	201851
	202539
	203096
	203227
	204767
	205718
	208110
	208208
	209551
	210764
	210993
	211452
	213385
	213746
	214467
	214991
	215351
	216236
	217022
	218366
	218956
	219349
	219677
	221020
	221250
	221839
	223871
	225083
	225247
	226230
	226492
	227082
	228753
	229376
	229409
	229933
	230326
	232620
	232686
	232915
	234390
	234586
	235405
	235864
	235897
	235930
	236683
	237339
	237994
	238060
	238486
	239567
	241238
	241992
	242319
	242745
	242811
	243106
	243237
	243401
	244351
	245694
	245858
	248644
	248676
	250249
	250577
	250675
	252707
	252772
	254149
	254312
	255295
	256246
	256803
	260473
	262668
	263356
	263684
	264012
	264634
	264700
	265650
	267518
	267616
	267813
	269517
	269812
	270959
	271221
	273318
	273351
	273580
	274858
	275087
	275284
	275415
	276234
	278659
	279052
	279937
	281346
	282657
	283017
	283345
	283476
	285606
	285868
	286163
	286949
	286982
	287932
	288064
	289309
	290652
	292160
	292225
	293077
	293995
	294224
	294748
	297927
	298648
	298942
	299205
	302383
	304448
	305660
	305791
	308773
	310542
	310772
	311558
	312377
	312508
	315097
	315949
	321192
	321389
	324633
	327123
	327483
	327549
	328565
	332005
	332005
	332005
	333087
	333414
	336855
	337576
	338100
	339673
	340099
	340427
	341312
	342426
	342655
	344621
	344654
	344719
	347308
	347734
	349766
	352420
	354058
	355009
	355041
	355369
	355467
	356680
	361300
	363233
	365789
	368116
	368476
	370409
	373129
	373850
	373883
	376603
	378667
	378864
	379322
	381518
	384205
	385122
	385188
	385417
	385647
	385909
	386400
	386728
	386761
	391217
	391676
	392135
	394002
	395510
	400949
	400982
	404292
	406258
	406651
	409141
	409502
	410681
	412811
	413499
	413499
	415138
	417300
	417595
	418546
	419037
	424542
	425263
	425394
	425820
	428704
	429654
	430375
	430408
	432079
	434405
	434602
	434995
	436011
	440041
	441549
	444563
	447611
	447775
	447808
	454361
	456262
	460521
	463995
	465109
	465863
	467304
	468779
	468845
	469074
	469893
	470024
	471335
	473072
	473203
	474317
	476119
	476480
	477987
	478872
	480870
	481264
	481853
	482116
	483820
	485982
	486048
	489259
	489259
	494567
	495780
	498074
	501023
	502596
	505840
	506233
	507773
	509182
	509477
	517865
	517898
	518947
	521601
	523633
	528318
	533430
	535757
	536379
	542278
	542278
	549061
	549749
	551387
	553091
	553878
	558105
	559809
	560005
	563675
	564232
	564429
	564757
	565576
	566329
	567083
	567640
	567804
	568951
	569377
	569999
	570917
	570917
	575963
	576815
	581141
	581141
	583795
	584057
	586154
	586875
	588448
	589234
	590119
	597099
	599785
	600048
	602735
	605159
	606765
	609419
	612106
	612401
	615645
	616137
	619348
	619708
	619938
	620200
	621675
	625345
	629015
	632062
	639140
	639697
	641827
	643858
	644088
	649855
	652935
	653689
	654115
	656605
	657949
	659227
	661848
	666239
	667157
	667419
	672465
	675217
	677085
	677806
	679182
	683409
	684458
	691077
	692257
	695763
	696189
	699367
	702153
	704872
	705495
	718668
	720372
	728203
	731906
	741212
	741835
	742457
	743571
	747110
	755991
	757694
	757924
	764183
	769196
	769786
	771981
	773456
	781648
	782533
	789643
	790299
	791806
	795443
	795607
	801210
	803996
	804553
	806322
	807862
	816349
	828932
	829162
	831816
	840794
	845152
	852328
	855474
	857211
	857506
	862552
	863339
	866484
	867795
	868549
	870875
	872514
	874283
	877527
	882606
	893256
	910918
	912425
	938017
	942899
	949420
	952074
	958005
	960070
	961217
	961217
	961675
	973111
	976945
	982417
	983106
	984023
	984154
	984187
	985104
	986055
	986513
	988217
	991953
	995000
	1002500
	1008300
	1018130
	1026420
	1027110
	1032450
	1033440
	1035960
	1036910
	1037500
	1041070
	1046350
	1053750
	1060110
	1067780
	1073120
	1081380
	1101760
	1105490
	1123060
	1126170
	1146190
	1153760
	1172470
	1185840
	1186760
	1195340
	1199600
	1199700
	1207110
	1223000
	1226240
	1232500
	1234700
	1235160
	1239840
	1244590
	1249210
	1252030
	1254230
	1259440
	1260850
	1268680
	1270840
	1279560
	1290500
	1298430
	1301350
	1319170
	1324450
	1325300
	1337560
	1340600
	1341820
	1363570
	1374650
	1376550
	1380680
	1423250
	1424430
	1431900
	1431930
	1443530
	1446150
	1448250
	1450610
	1455230
	1455720
	1458440
	1473050
	1474990
	1476660
	1520170
	1538000
	1546880
	1554910
	1555630
	1571650
	1585120
	1633030
	1650360
	1654720
	1658810
	1674940
	1683910
	1684640
	1687750
	1693840
	1727230
	1732580
	1781760
	1795030
	1800830
	1808990
	1810370
	1814460
	1847920
	1878490
	1878790
	1889670
	1890320
	1895830
	1898020
	1934490
	1973350
	1994750
	2088010
	2090270
	2110720
	2114160
	2133720
	2171570
	2262990
	2295170
	2311780
	2334060
	2372530
	2376560
	2398000
	2405530
	2424670
	2428860
	2429030
	2449930
	2451700
	2457570
	2475000
	2502490
	2505180
	2571310
	2592440
	2593880
	2593980
	2660860
	2714400
	2717020
	2767000
	2770760
	2834100
	2887750
	2898590
	2947190
	3011900
	3024290
	3026090
	3041850
	3120010
	3194000
	3237610
	3246360
	3308090
	3316680
	3464040
	3631610
	3731950
	3855290
	3945890
	4232320
	4319740
	4339530
	4842000
	4843270
	5088710
	5337350
	5500370
	5505650
	5897580
	5974790
	6027740
	6099800
	7090600
	7810220
	7959770
	9520350
	10075400
	11230200
	15377400
	15997300
	23566400
	26222400

## Sheet: 25 Sept_c
	Volume3d		Vol (μm3)		Number	Frequency		VND melt	VND
	32.768		20		975	0					Total volume sample
	32.768		30								1103468030
	32.768		40		972	3		2034.86	883.636		1.1
	65.536		50
	65.536		60								Total volume vesicle
	65.536		70		967	5		2024.39	879.091		6.22325e+08
	65.536		80								0.622325
	65.536		90
	98.304		100		963	4		2016.02	875.455		Total melt volume
	98.304		200		960	3		2009.74	872.727		0.477675
	98.304		300		957	3		2003.46	870
	98.304		400		956	1		2001.36	869.091
	131.072		500		956
	163.84		600		954	2		1997.17	867.273
	196.608		700		954
	229.376		800		953	1
	229.376		900		952	1		1992.99	865.455
	294.912		1000		952
	360.448		2000		948	4		1984.61	861.818
	524.288		3000		943	5		1974.15	857.273			mm-3	m-3
	557.056		4000		940	3		1967.87	854.545		VND	886.364	8.86364e+11
	753.664		5000		938	2		1963.68	852.727		VNDm	2041.14	2.04114e+12
	819.2		6000		937	1		1961.59	851.818
	1179.65		7000		934	3		1955.31	849.091
	1605.63		8000		932	2		1951.12	847.273
	1769.47		9000		932
	1933.31		10000		927	5		1940.65	842.727
	2162.69		20000		904	23		1892.5	821.818
	2162.69		30000		880	24		1842.26	800
	2392.06		40000		865	15		1810.86	786.364
	2686.98		50000		837	28		1752.24	760.909
	2818.05		60000		821	16		1718.74	746.364
	3211.26		70000		799	22		1672.69	726.364
	3375.1		80000		779	20		1630.82	708.182
	3997.7		90000		761	18		1593.13	691.818
	4227.07		100000		745	16		1559.64	677.273
	4390.91		200000		559	186		1170.25	508.182
	5439.49		300000		445	114		931.596	404.545
	6127.62		400000		377	68		789.24	342.727
	6553.6		500000		313	64		655.258	284.545
	6619.14		600000		264	49		552.677	240
	7077.89		700000		241	23		504.527	219.091
	7241.73		800000		207	34		433.349	188.182
	9076.74		900000		183	24		383.106	166.364
	9306.11		1000000		162	21		339.143	147.273
	9601.02		2000000		70	92		146.543	63.6364
	9633.79		3000000		36	34		75.3651	32.7273
	9961.47		4000000		19	17		39.776	17.2727
	10059.8		5000000		9	10		18.8413	8.18182
	10190.8		6000000		5	4		10.4674	4.54545
	10387.5		7000000		5
	11239.4		8000000		2	3		4.18695	1.81818
	11534.3		9000000		2
	12746.8		10000000		2
	13107.2		20000000		1	1		2.09347	0.909091
	13467.6		30000000		0	1		0	0
	14155.8		40000000
	14483.5		50000000
	14712.8		60000000
	15826.9		70000000
	15859.7		80000000
	15990.8		90000000
	16482.3		100000000
	17039.4		200000000
	17334.3		300000000
	17399.8
	17596.4
	18186.2
	18448.4
	18841.6
	19955.7
	20676.6
	21332
	21659.6
	21921.8
	22052.9
	23232.5
	23724
	23953.4
	23953.4
	24870.9
	25067.5
	25591.8
	25690.1
	25755.6
	26312.7
	26345.5
	26738.7
	27230.2
	27525.1
	28475.4
	29294.6
	29491.2
	29556.7
	29786.1
	30474.2
	31227.9
	31719.4
	31916
	32145.4
	33980.4
	34111.5
	34177
	34603
	35061.8
	36077.6
	36339.7
	37847
	39452.7
	39911.4
	40042.5
	41615.4
	42369
	42663.9
	42696.7
	42893.3
	43188.2
	43778
	43876.4
	44073
	44105.7
	44400.6
	44695.6
	45711.4
	45940.7
	46104.6
	46628.9
	46759.9
	46956.5
	47120.4
	47611.9
	47874.1
	48070.7
	48431.1
	48529.4
	48693.3
	49152
	49446.9
	51085.3
	52232.2
	53116.9
	53313.5
	53870.6
	53968.9
	54165.5
	54526
	54722.6
	55050.2
	55509
	55803.9
	55967.7
	56524.8
	57540.6
	58064.9
	60457
	60457
	60981.3
	61341.7
	62062.6
	62423
	62685.2
	62881.8
	62980.1
	64749.6
	65962
	65962
	66355.2
	66551.8
	66748.4
	67010.6
	67239.9
	67403.8
	67993.6
	68780
	68812.8
	69402.6
	71532.5
	71893
	71893
	72351.7
	72777.7
	73105.4
	73203.7
	73498.6
	74022.9
	74448.9
	76480.5
	77168.6
	77496.3
	78151.7
	78184.5
	78250
	78413.8
	79036.4
	79233
	79986.7
	80117.8
	80543.7
	80576.5
	80674.8
	80805.9
	81133.6
	82083.8
	82477.1
	83198
	84967.4
	85229.6
	85458.9
	85655.6
	86769.7
	87326.7
	88866.8
	89063.4
	89391.1
	90177.5
	91258.9
	91750.4
	92930.1
	92930.1
	93814.8
	94273.5
	94470.1
	94502.9
	95486
	97714.2
	97943.6
	98402.3
	99156
	99450.9
	99876.9
	100270
	101188
	101220
	101351
	101515
	101777
	102007
	102040
	102040
	102138
	102826
	102924
	104301
	104432
	104727
	106463
	106594
	106889
	109281
	109412
	109675
	110133
	111608
	111641
	112460
	112919
	113050
	114131
	114852
	115245
	115638
	115769
	116064
	116425
	116457
	116916
	117506
	117735
	118194
	119702
	119833
	119931
	119996
	120357
	120488
	121045
	121209
	121700
	121799
	121930
	122520
	122585
	122651
	122913
	123535
	124486
	124649
	125239
	125272
	125370
	127140
	127697
	127992
	128123
	128844
	128844
	130810
	130875
	131301
	131400
	131564
	131990
	132940
	133693
	134644
	137069
	137101
	137331
	137822
	137921
	138412
	138805
	138805
	139723
	140247
	141099
	141132
	141165
	141918
	142115
	142279
	143786
	144081
	144146
	144835
	145261
	145424
	145654
	146375
	146473
	146702
	146735
	147194
	147194
	149225
	149225
	149291
	150176
	151028
	151454
	152011
	152273
	152306
	152928
	153092
	153682
	153846
	154436
	155058
	155451
	156369
	156991
	157123
	157221
	157581
	158302
	158335
	158695
	158990
	159187
	160465
	160694
	161153
	162693
	163611
	163938
	164004
	164037
	165085
	165446
	165904
	166724
	167150
	167510
	167936
	168329
	169935
	170230
	170820
	171016
	171344
	173015
	174064
	174719
	175145
	175407
	176325
	176751
	177144
	177242
	177439
	178094
	180552
	180781
	180879
	183304
	183599
	183796
	184123
	184386
	186188
	187859
	188482
	188973
	191070
	191627
	191726
	193004
	194675
	195559
	197689
	198410
	198443
	198574
	199655
	199721
	200770
	200966
	201130
	201589
	201949
	202211
	203260
	203489
	203555
	203588
	205554
	205816
	207225
	207684
	208667
	209453
	210338
	210862
	211452
	211681
	212140
	212173
	213352
	213778
	214237
	216400
	216433
	218595
	219251
	221544
	221872
	222200
	222331
	222364
	223969
	225280
	225477
	225608
	227049
	227344
	227508
	228917
	229343
	229605
	229769
	230064
	230883
	231080
	232194
	234062
	234947
	235635
	236683
	238617
	238846
	239337
	239370
	241861
	242090
	243139
	243368
	245072
	245268
	245629
	246120
	246907
	247267
	247300
	247595
	248480
	250642
	251298
	251429
	252477
	254902
	255197
	256049
	256803
	258114
	258376
	260997
	261849
	262865
	264110
	266174
	266207
	266273
	266797
	269484
	271188
	271778
	272433
	272564
	273220
	276759
	277381
	278299
	279740
	279872
	280527
	281838
	286163
	286523
	287212
	287212
	288981
	291013
	291734
	292782
	293536
	293601
	294486
	295010
	299237
	302809
	303661
	304939
	305529
	306872
	307134
	308314
	309887
	310542
	311689
	311755
	312279
	318538
	319455
	319783
	323027
	323224
	327123
	330727
	332136
	332694
	334070
	334234
	337314
	337674
	338854
	340951
	341705
	343409
	343605
	345801
	349241
	350290
	350683
	350781
	351273
	351797
	352748
	353600
	353927
	356581
	358679
	359465
	360776
	361792
	363790
	365560
	365593
	366510
	369295
	369328
	374014
	374505
	377422
	379814
	381223
	381321
	382730
	382927
	389284
	389874
	390300
	393544
	393871
	397083
	397541
	397967
	399081
	400130
	400425
	401998
	405602
	406618
	407339
	408289
	410092
	414122
	417399
	423264
	425820
	426443
	427000
	427328
	427557
	429359
	429687
	429916
	430539
	432833
	433684
	436666
	438731
	442401
	443580
	447709
	449577
	453280
	453739
	454296
	455574
	455574
	455639
	457802
	458686
	461472
	463372
	464880
	467010
	468451
	468845
	468976
	469172
	473203
	473235
	473629
	474120
	474776
	476873
	478544
	483131
	483230
	489980
	490013
	490865
	491389
	492536
	492765
	493453
	494469
	495223
	496763
	499155
	501744
	508166
	508297
	509182
	509903
	510886
	515998
	516129
	517177
	518488
	518980
	519930
	520421
	521437
	525402
	526942
	529138
	533135
	534118
	540738
	540803
	541295
	543359
	544702
	545325
	545948
	546636
	547947
	550928
	553976
	554041
	554369
	554467
	559153
	562299
	562823
	563970
	564986
	568263
	577241
	580485
	580715
	581501
	584057
	587956
	588775
	590152
	593396
	599130
	605782
	607060
	613745
	616038
	620069
	620200
	620986
	624001
	626262
	631636
	637600
	641204
	649986
	651624
	657031
	667353
	672236
	676725
	676954
	685736
	686031
	687604
	692519
	704184
	705561
	707953
	708444
	712442
	714080
	724107
	729973
	730464
	730661
	733315
	733708
	735576
	738001
	739279
	740295
	743309
	746914
	748683
	750846
	756548
	765002
	765657
	766509
	767787
	768508
	771555
	774210
	779420
	779747
	783352
	790561
	791740
	792822
	800064
	802718
	804618
	808583
	811106
	815530
	817496
	818676
	819298
	821887
	826671
	849445
	851378
	853541
	855147
	868745
	873562
	880607
	880869
	881984
	883819
	888308
	890438
	899482
	905380
	905871
	907149
	907444
	908231
	911344
	914489
	926646
	927859
	927957
	931201
	932250
	932839
	935100
	951779
	961610
	964362
	965444
	984646
	986677
	986808
	1001750
	1002010
	1016860
	1019220
	1030320
	1031440
	1031670
	1032910
	1034190
	1047460
	1048480
	1050840
	1050940
	1063450
	1070170
	1070660
	1071150
	1092190
	1102280
	1103230
	1124730
	1135210
	1141440
	1141700
	1142850
	1142980
	1144390
	1144980
	1155500
	1157140
	1191710
	1212550
	1226800
	1247640
	1272480
	1275890
	1277530
	1279520
	1280930
	1281820
	1292700
	1295580
	1299910
	1305940
	1311930
	1328580
	1338840
	1356100
	1367900
	1370750
	1380580
	1396830
	1398370
	1403130
	1404930
	1421210
	1429600
	1439270
	1446080
	1449390
	1451490
	1454240
	1465970
	1468530
	1471510
	1477510
	1485180
	1505360
	1519650
	1524890
	1528000
	1531670
	1532330
	1586170
	1600060
	1608250
	1613460
	1652950
	1669730
	1707020
	1739130
	1778610
	1782810
	1785100
	1826260
	1851160
	1853690
	1853950
	1855000
	1944980
	1968960
	1996910
	2009370
	2035520
	2059400
	2084140
	2130610
	2215580
	2225470
	2291830
	2301330
	2347070
	2364930
	2377740
	2383410
	2411560
	2424570
	2488340
	2553510
	2572520
	2578650
	2579500
	2588280
	2605510
	2662860
	2680820
	2701130
	2727610
	2765980
	2804190
	2839970
	2841080
	2860220
	2908850
	2948330
	2985720
	3008100
	3012360
	3063220
	3082650
	3132590
	3145270
	3295870
	3391230
	3393780
	3416100
	3429170
	3556670
	3618440
	3735910
	3900770
	3946120
	3992160
	4057600
	4120050
	4270980
	4427020
	4452750
	4499640
	4547280
	4894560
	4910580
	4921560
	5379590
	5688070
	5749240
	5913670
	7387250
	7744980
	7978910
	11511800
	26814000

## Sheet: 26 Sept_a
	Volume3d		Vol (μm3)		Number	Frequency		VND melt	VND
	32.768		20		1615	0					Total volume sample
	32.768		30								2474525440
	32.768		40		1609	6		969.279	651.417		2.47
	32.768		50
	32.768		60								Total volume vesicle
	32.768		70		1601	8		964.459	648.178		8.10003e+08
	65.536		80								0.810003
	65.536		90
	65.536		100		1599	2		963.254	647.368		Total melt volume
	65.536		200		1592	7		959.038	644.534		1.66
	65.536		300		1588	4		956.628	642.915
	65.536		400		1586	2		955.423	642.105
	65.536		500		1582	4		953.013	640.486
	65.536		600		1578	4		950.604	638.866
	98.304		700		1576	2		949.399	638.057
	98.304		800		1575	1		948.797	637.652
	131.072		900		1575
	131.072		1000		1575
	131.072		2000		1549	26		933.134	627.126
	163.84		3000		1535	14		924.7	621.457			mm-3	m-3
	163.84		4000		1519	16		915.062	614.98		VND	653.846	6.53846e+11
	163.84		5000		1512	7		910.845	612.146		VNDm	972.893	9.72893e+11
	196.608		6000		1495	17		900.604	605.263
	229.376		7000		1484	11		893.977	600.81
	229.376		8000		1473	11		887.351	596.356
	262.144		9000		1460	13		879.519	591.093
	294.912		10000		1447	13		871.688	585.83
	327.68		20000		1300	147		783.134	526.316
	393.216		30000		1187	113		715.061	480.567
	425.984		40000		1090	97		656.627	441.296
	425.984		50000		1005	85		605.423	406.883
	425.984		60000		940	65		566.266	380.567
	458.752		70000		895	45		539.157	362.348
	524.288		80000		850	45		512.049	344.13
	524.288		90000		804	46		484.338	325.506
	524.288		100000		760	44		457.832	307.692
	589.824		200000		523	237		315.061	211.741
	655.36		300000		392	131		236.145	158.704
	688.128		400000		322	70		193.976	130.364
	786.432		500000		269	53		162.048	108.907
	1114.11		600000		242	27		145.783	97.9757
	1114.11		700000		221	21		133.133	89.4737
	1146.88		800000		195	26		117.47	78.9474
	1179.65		900000		182	13		109.639	73.6842
	1212.42		1000000		172	10		103.615	69.6356
	1212.42		2000000		99	73		59.6386	40.081
	1212.42		3000000		64	35		38.5543	25.9109
	1245.18		4000000		42	22		25.3012	17.004
	1409.02		5000000		31	11		18.6747	12.5506
	1409.02		6000000		18	13		10.8434	7.28745
	1409.02		7000000		15	3		9.03616	6.07287
	1441.79		8000000		9	6		5.42169	3.64372
	1474.56		9000000		7	2		4.21687	2.83401
	1507.33		10000000		5	2		3.01205	2.02429
	1507.33		20000000		2	3		1.20482	0.809717
	1572.86		30000000		1	1		0.602411	0.404858
	1605.63		40000000		0	1		0	0
	1703.94		50000000
	1802.24		60000000
	1835.01		70000000
	1867.78		80000000
	1900.54		90000000
	1900.54		100000000
	1900.54		200000000
	1933.31		300000000
	1998.85
	2129.92
	2228.22
	2293.76
	2359.3
	2392.06
	2392.06
	2457.6
	2490.37
	2621.44
	2621.44
	2654.21
	2686.98
	2785.28
	2949.12
	3014.66
	3211.26
	3244.03
	3309.57
	3473.41
	3506.18
	3571.71
	3571.71
	3637.25
	3637.25
	3670.02
	3866.62
	3899.39
	3932.16
	3964.93
	3997.7
	4030.46
	4128.77
	4161.54
	4194.3
	4227.07
	4456.45
	4587.52
	5079.04
	5144.58
	5210.11
	5373.95
	5406.72
	5439.49
	5439.49
	5537.79
	5537.79
	5570.56
	5668.86
	5668.86
	5734.4
	5734.4
	5767.17
	5767.17
	5832.7
	6094.85
	6160.38
	6553.6
	6619.14
	6651.9
	6782.98
	6782.98
	6848.51
	6881.28
	6946.82
	6979.58
	7045.12
	7110.66
	7143.42
	7143.42
	7340.03
	7405.57
	7569.41
	7602.18
	7831.55
	7864.32
	7897.09
	8060.93
	8060.93
	8093.7
	8323.07
	8355.84
	8355.84
	8388.61
	8552.45
	8552.45
	8749.06
	8945.66
	8945.66
	8978.43
	9109.5
	9142.27
	9207.81
	9371.65
	9437.18
	9535.49
	9535.49
	9666.56
	9797.63
	9797.63
	9830.4
	9863.17
	9961.47
	10158.1
	10190.8
	10223.6
	10485.8
	10551.3
	10616.8
	10649.6
	10649.6
	10649.6
	10780.7
	10813.4
	10879
	10944.5
	11010
	11075.6
	11075.6
	11075.6
	11108.4
	11272.2
	11370.5
	11436
	11730.9
	11829.2
	11829.2
	11829.2
	11927.6
	11960.3
	12025.9
	12058.6
	12124.2
	12156.9
	12288
	12386.3
	12517.4
	12517.4
	12550.1
	12681.2
	12681.2
	12746.8
	12812.3
	12910.6
	12910.6
	12943.4
	13008.9
	13074.4
	13205.5
	13271
	13303.8
	13303.8
	13336.6
	13369.3
	13369.3
	13369.3
	13467.6
	13566
	13566
	13598.7
	13631.5
	13959.2
	14090.2
	14123
	14221.3
	14221.3
	14254.1
	14286.8
	14385.2
	14549
	14614.5
	14647.3
	14680.1
	14811.1
	14811.1
	14843.9
	14876.7
	14909.4
	15040.5
	15106
	15138.8
	15138.8
	15171.6
	15269.9
	15269.9
	15368.2
	15401
	15433.7
	15499.3
	15630.3
	15630.3
	15630.3
	15761.4
	15826.9
	16023.6
	16056.3
	16089.1
	16121.9
	16220.2
	16252.9
	16285.7
	16449.5
	16547.8
	16580.6
	16580.6
	16646.1
	16777.2
	16875.5
	16941.1
	16973.8
	16973.8
	17137.7
	17170.4
	17268.7
	17301.5
	17301.5
	17629.2
	17694.7
	17760.3
	17760.3
	17825.8
	17989.6
	18022.4
	18087.9
	18087.9
	18120.7
	18186.2
	18219
	18350.1
	18350.1
	18382.8
	18382.8
	18448.4
	18579.5
	18743.3
	18776.1
	18776.1
	18808.8
	18907.1
	18939.9
	19005.4
	19038.2
	19103.7
	19398.7
	19398.7
	19431.4
	19497
	19628
	19824.6
	19857.4
	20021.2
	20185.1
	20414.5
	20480
	20971.5
	21102.6
	21200.9
	21200.9
	21266.4
	21266.4
	21397.5
	21397.5
	21463
	21495.8
	21594.1
	21692.4
	21758
	21823.5
	21823.5
	21954.6
	21987.3
	22020.1
	22020.1
	22052.9
	22052.9
	22183.9
	22183.9
	22413.3
	22478.8
	22478.8
	22642.7
	22675.5
	22675.5
	22708.2
	22741
	22773.8
	22806.5
	22872.1
	23035.9
	23134.2
	23363.6
	23461.9
	23494.7
	23625.7
	23625.7
	23691.3
	23756.8
	23822.3
	23822.3
	23855.1
	24051.7
	24150
	24215.6
	24248.3
	24281.1
	24281.1
	24444.9
	24477.7
	24707.1
	24739.8
	24772.6
	24805.4
	24838.1
	24870.9
	24870.9
	24936.4
	24969.2
	25034.8
	25100.3
	25165.8
	25198.6
	25690.1
	25690.1
	25755.6
	25919.5
	25952.3
	25985
	26214.4
	26312.7
	26443.8
	26738.7
	27000.8
	27033.6
	27328.5
	27328.5
	27656.2
	27721.7
	27787.3
	27787.3
	27852.8
	27983.9
	28180.5
	28180.5
	28311.6
	28311.6
	28344.3
	28442.6
	28737.5
	28770.3
	28803.1
	28835.8
	29261.8
	29327.4
	29360.1
	29425.7
	29458.4
	29491.2
	29655
	29655
	29655
	29851.6
	29851.6
	29950
	30048.3
	30146.6
	30179.3
	30179.3
	30212.1
	30244.9
	30277.6
	30375.9
	30441.5
	30539.8
	30605.3
	30801.9
	30801.9
	30834.7
	30965.8
	31260.7
	31260.7
	31555.6
	31555.6
	31653.9
	31916
	31981.6
	32047.1
	32112.6
	32210.9
	32210.9
	32374.8
	32407.6
	32440.3
	32440.3
	32604.2
	32636.9
	33128.4
	33226.8
	33292.3
	33292.3
	33423.4
	33423.4
	33423.4
	33456.1
	33620
	33882.1
	34078.7
	34209.8
	34209.8
	34209.8
	34275.3
	34308.1
	34406.4
	34471.9
	34471.9
	34668.5
	35029
	35094.5
	35127.3
	35291.1
	35356.7
	35389.4
	35422.2
	35586
	35618.8
	35848.2
	35848.2
	35946.5
	36077.6
	36143.1
	36208.6
	36732.9
	36765.7
	36995.1
	37060.6
	37224.4
	37355.5
	37388.3
	37421.1
	37453.8
	37519.4
	37552.1
	37683.2
	37716
	37847
	37879.8
	37879.8
	37945.3
	38174.7
	38404.1
	38502.4
	38666.2
	38830.1
	39059.5
	39190.5
	39321.6
	39354.4
	39616.5
	39747.6
	39845.9
	39878.7
	40206.3
	40239.1
	40271.9
	40370.2
	40534
	40534
	40534
	40534
	40566.8
	40763.4
	40960
	41058.3
	41680.9
	41713.7
	41844.7
	41975.8
	42106.9
	42139.6
	42369
	42532.9
	42729.5
	42795
	42991.6
	42991.6
	43089.9
	43155.5
	43155.5
	43286.5
	43384.8
	43679.7
	43778
	44073
	44138.5
	44269.6
	44335.1
	44433.4
	44531.7
	44564.5
	44761.1
	44793.9
	44892.2
	44924.9
	45252.6
	45383.7
	45416.5
	45613.1
	45645.8
	45940.7
	46006.3
	46071.8
	46334
	46497.8
	46596.1
	46661.6
	46792.7
	46825.5
	46858.2
	46891
	46989.3
	47022.1
	47022.1
	47022.1
	47087.6
	47087.6
	47153.2
	47218.7
	47382.5
	47448.1
	47677.4
	47972.4
	48300
	48332.8
	48398.3
	48431.1
	48463.9
	48594.9
	48693.3
	48758.8
	48791.6
	48955.4
	48955.4
	49119.2
	49446.9
	49479.7
	49545.2
	50135
	50266.1
	50528.3
	50593.8
	50692.1
	50692.1
	51118.1
	51150.9
	51380.2
	51413
	51511.3
	51576.8
	51609.6
	51642.4
	51642.4
	52166.7
	52232.2
	52756.5
	52920.3
	53051.4
	53739.5
	53968.9
	54067.2
	54132.7
	54427.7
	54460.4
	54657
	54657
	54689.8
	54951.9
	55115.8
	55148.5
	55345.2
	55672.8
	56033.3
	56066.1
	56229.9
	56328.2
	56361
	56492
	56623.1
	56688.6
	56721.4
	56819.7
	56852.5
	57180.2
	57212.9
	57278.5
	57835.5
	57868.3
	57901.1
	58196
	58392.6
	58490.9
	58785.8
	59080.7
	59179
	59277.3
	59375.6
	59506.7
	59506.7
	59506.7
	59637.8
	59834.4
	59899.9
	60129.3
	60129.3
	60424.2
	60948.5
	61014
	61014
	61276.2
	61440
	61636.6
	62128.1
	62881.8
	62914.6
	63012.9
	63275
	63471.6
	63602.7
	63930.4
	64356.4
	64520.2
	64782.3
	65142.8
	65437.7
	65765.4
	65765.4
	65962
	66224.1
	66322.4
	66617.3
	66650.1
	66748.4
	66748.4
	66879.5
	67239.9
	67633.2
	67895.3
	67895.3
	68223
	68878.3
	68911.1
	68943.9
	69009.4
	69271.6
	69500.9
	69795.8
	69959.7
	70025.2
	70189.1
	70352.9
	70647.8
	70647.8
	70778.9
	70942.7
	71008.3
	71499.8
	71696.4
	71729.2
	71827.5
	71958.5
	71991.3
	72024.1
	72122.4
	72253.4
	72286.2
	72351.7
	72417.3
	72745
	73793.5
	73924.6
	73990.1
	74022.9
	74547.2
	75202.6
	75235.3
	75366.4
	75694.1
	76447.7
	76644.4
	76644.4
	76808.2
	76841
	77299.7
	78446.6
	78643.2
	78839.8
	79036.4
	79298.6
	79790.1
	79790.1
	79822.9
	79986.7
	81002.5
	81100.8
	81231.9
	81264.6
	81395.7
	81592.3
	81592.3
	81690.6
	81756.2
	81920
	82378.8
	82837.5
	82968.6
	83165.2
	83198
	83263.5
	83394.6
	83755
	83951.6
	84115.5
	84508.7
	84836.4
	84869.1
	85098.5
	85262.3
	85426.2
	85458.9
	85491.7
	85491.7
	85983.2
	86147.1
	86376.5
	86409.2
	86605.8
	86802.4
	86868
	87162.9
	87294
	87425
	87457.8
	87851
	88047.6
	88244.2
	88408.1
	89292.8
	89784.3
	90013.7
	90079.2
	90505.2
	90734.6
	90832.9
	90996.7
	91029.5
	91226.1
	91455.5
	91619.3
	92143.6
	92176.4
	92307.5
	92799
	93159.4
	93225
	93388.8
	93782
	93814.8
	93880.3
	94273.5
	94470.1
	94535.7
	94535.7
	95060
	95289.3
	95748.1
	95780.9
	95944.7
	96632.8
	96763.9
	97517.6
	97779.7
	97779.7
	97878
	97976.3
	98762.8
	98762.8
	98828.3
	98926.6
	99221.5
	99352.6
	99450.9
	99582
	100041
	100467
	100499
	100827
	101351
	101646
	102236
	102760
	102793
	102892
	103383
	104169
	104563
	104595
	104989
	105054
	105513
	105579
	106037
	106234
	106267
	106922
	107053
	107577
	107610
	107872
	108528
	108659
	108757
	109281
	110363
	110363
	111084
	111182
	111280
	111510
	112165
	112755
	112951
	112984
	113672
	113869
	113869
	114328
	114590
	114852
	115147
	115343
	115474
	115769
	115900
	115966
	116031
	116163
	116228
	116326
	116392
	116589
	116785
	116916
	117309
	117506
	117932
	118522
	118981
	119407
	119636
	119702
	119865
	120062
	120193
	120324
	120685
	121373
	121405
	121438
	121438
	121668
	122388
	122880
	123044
	124256
	124322
	125829
	125862
	125960
	126255
	126616
	126943
	126976
	127992
	128647
	129106
	129139
	129270
	129729
	129761
	130089
	130449
	130548
	130810
	131269
	131400
	131564
	131957
	132612
	132841
	132907
	133333
	133497
	133792
	133890
	134316
	134349
	134349
	134545
	134644
	134676
	134742
	135135
	135365
	135758
	135758
	136020
	136348
	136348
	137232
	137331
	137757
	138084
	138478
	138576
	138740
	138805
	139002
	139395
	139821
	139854
	140149
	140182
	140280
	141099
	141918
	142082
	142443
	142705
	143753
	143819
	144179
	144540
	144966
	145621
	145981
	147587
	147653
	147784
	148177
	148210
	148308
	148537
	149160
	149225
	150667
	150831
	150929
	151224
	151421
	151519
	151552
	152044
	152470
	152961
	153518
	153715
	153747
	153846
	154042
	154206
	154731
	154731
	154927
	155582
	157712
	158827
	159220
	160596
	160989
	161677
	163643
	166658
	166920
	167248
	168067
	169247
	169312
	169378
	170394
	171966
	173605
	174490
	175538
	175833
	176456
	176652
	177275
	177603
	178258
	179569
	179929
	179995
	180027
	180781
	181142
	181371
	181731
	183075
	183239
	183730
	184025
	184648
	185041
	186221
	187236
	187367
	187695
	189366
	189727
	190841
	191037
	191267
	191922
	192217
	192446
	194019
	195330
	195658
	197591
	200311
	200409
	200671
	200671
	200835
	201654
	201982
	203194
	203293
	203391
	203457
	203850
	205488
	205554
	206864
	207323
	207454
	208241
	208241
	208896
	209650
	209682
	209748
	209748
	210141
	211714
	212500
	212828
	213647
	214565
	214761
	214893
	214958
	215024
	216629
	218137
	219644
	220430
	220561
	220594
	221151
	221282
	222233
	222527
	223281
	224199
	225280
	225903
	227541
	228524
	228688
	228753
	228983
	229081
	229376
	229638
	231342
	231834
	231965
	231997
	232161
	232522
	233013
	234095
	234586
	234815
	235110
	235667
	236061
	236847
	239632
	240878
	241533
	241664
	242811
	243892
	244875
	244941
	246219
	246809
	248414
	249430
	249692
	250577
	251691
	252183
	252314
	254214
	255885
	255918
	258408
	258834
	259949
	261161
	262537
	262865
	263258
	264077
	265126
	265191
	265748
	267354
	267813
	267878
	268304
	269287
	269615
	270336
	270664
	271221
	274563
	275546
	277905
	278331
	278561
	279773
	279970
	280592
	280789
	288195
	290161
	293274
	294060
	295076
	295338
	295567
	295764
	296649
	297730
	298385
	298484
	300384
	300614
	301662
	302744
	303137
	303858
	305299
	305627
	305988
	306184
	307134
	307495
	308249
	312345
	312771
	313197
	314540
	315163
	318800
	319160
	321749
	322109
	322765
	322896
	324370
	324502
	324600
	327156
	327811
	328237
	329613
	330924
	331252
	332333
	332857
	333775
	333775
	334070
	338985
	340034
	340623
	341967
	343015
	343081
	343900
	344949
	351273
	351732
	351797
	357335
	358220
	363430
	364544
	366641
	368411
	374637
	375161
	376570
	379159
	380535
	382763
	383910
	385712
	385974
	388268
	391610
	392692
	393019
	393806
	397804
	404718
	405078
	405864
	405864
	407011
	408158
	410354
	415662
	416612
	416940
	417726
	418185
	418316
	419234
	427000
	428966
	431129
	435192
	438600
	439288
	439779
	441516
	444039
	445284
	447185
	448266
	451445
	452231
	454492
	454689
	458097
	459735
	460587
	462225
	462619
	464585
	468091
	468124
	468746
	476152
	476250
	478577
	478708
	481165
	485589
	486146
	486867
	487981
	491749
	491946
	496239
	497517
	499548
	501088
	503939
	505020
	505283
	506003
	506855
	508690
	509280
	511312
	511967
	512164
	514916
	517210
	522060
	523633
	528253
	528712
	539001
	544670
	545915
	552501
	553550
	554926
	561381
	568361
	575865
	581698
	608633
	609911
	616006
	621085
	622559
	625705
	629015
	630751
	631570
	635306
	635929
	655458
	655983
	657490
	663847
	669221
	669286
	670925
	679576
	686522
	689996
	700318
	703988
	704741
	705430
	707396
	708051
	709460
	713327
	716440
	717062
	717685
	725680
	726893
	731087
	732234
	738165
	747373
	751043
	752714
	759530
	761135
	765428
	774570
	781255
	789545
	790331
	801276
	819036
	821363
	822870
	828572
	831455
	831717
	854622
	860193
	860815
	872841
	891027
	897384
	900432
	907936
	910164
	927990
	950665
	953123
	955482
	966918
	987365
	988348
	1002570
	1007980
	1017870
	1027740
	1038940
	1044220
	1074890
	1081700
	1085210
	1097730
	1098020
	1117320
	1132560
	1137380
	1146390
	1147010
	1152350
	1169690
	1174310
	1178210
	1185150
	1186400
	1186790
	1197900
	1208420
	1215500
	1216870
	1228770
	1243970
	1302130
	1325470
	1332180
	1334840
	1340640
	1346760
	1358890
	1359610
	1378250
	1395950
	1442550
	1444970
	1450020
	1450150
	1463090
	1465810
	1478130
	1492650
	1494750
	1500710
	1500740
	1531410
	1607600
	1626370
	1634830
	1661440
	1676250
	1682440
	1686600
	1689290
	1713080
	1728680
	1731000
	1749020
	1772060
	1824390
	1831340
	1842220
	1850740
	1858990
	1919840
	1948710
	1961790
	1989940
	2021390
	2079750
	2117570
	2137620
	2147910
	2167800
	2176520
	2234580
	2257260
	2283700
	2313850
	2325870
	2336000
	2336420
	2342090
	2368210
	2376170
	2378630
	2390100
	2448560
	2516120
	2517630
	2560720
	2562160
	2573760
	2631600
	2636190
	2648970
	2677410
	2714890
	2810840
	2817560
	2845540
	2930570
	2957050
	3037430
	3080090
	3151100
	3224370
	3261300
	3329560
	3433820
	3455060
	3506500
	3507420
	3513940
	3569220
	3588360
	3693350
	3762910
	3793550
	3793850
	3802100
	3856500
	3895030
	3896280
	3973810
	4158650
	4278810
	4395270
	4466150
	4467000
	4568320
	4578800
	4702040
	4737700
	4757490
	4970120
	5046890
	5060690
	5093130
	5146210
	5204970
	5340660
	5429460
	5448660
	5556600
	5602350
	5659030
	5660930
	5906890
	6445960
	6597610
	6953470
	7000000
	7351110
	7425920
	7645270
	7696090
	7750810
	8418100
	8450050
	9500660
	9708010
	11105400
	11423500
	11980300
	29348600
	47744400

[truncated: 13 more sheets: 26 Sept_b, 26 Sept_c, 26 Sept_d, 16 Oct_a, 16 Oct_b, 16 Oct_c, 15 Nov_a, 15 Nov_b, 15 Nov_c, 15 Nov_d, 13 Dec_a, 13 Dec_b, All samples]
