# Supplementary material for: Linking eruptive style with pore network geometry in tephritic/basanitic tephra from the 2021 Tajogaite eruption (Canary Islands, Spain)
Source: Bull Volcanol. 2025 May 30;87(6):49. doi: 10.1007/s00445-025-01833-0 (PMC12125037; doi:10.1007/s00445-025-01833-0)
Supplement: Supplementary file 5 — Supplementary file5 Online Resource 5 Throat Size Distribution analyses (XLSX 680 KB) [file 445_2025_1833_MOESM5_ESM.xlsx]

## Sheet: Sheet1
	Online Resource 5 for
	Linking eruptive style with pore network geometry in tephritic/basanitic tephra from the 2021 Tajogaite eruption (Canary Islands, Spain)
	Barbara Bonechi1*, Emily C. Bamber2, Margherita Polacci1, Fabio Arzilli3, Giuseppe La Spina4, Elisa Biagioli1, Jorge E. Romero5, Jean-Louis Hazemann6, Richard Brooker7, Robert Atwood8, Mike Burton1
	1: Department of Earth and Environmental Sciences, The University of Manchester, Manchester, United Kingdom of Great Britain and Northern Ireland
	2: Institute of Science, Technology and Sustainability for Ceramics (ISSMC), National Research Council (CNR), Faenza, Italy
	3: School of Science and Technology, Geology Division, Camerino, Italy
	4: Istituto Nazionale di Geofisica e Vulcanologia, Osservatorio Etneo, Catania, Italy
	5: Instituto de Ciencias de la Ingeniería, Universidad de O'Higgins, Rancagua, Chile
	6: Université Grenoble Alpes, CNRS, Grenoble INP, Institut Néel, Grenoble, France
	7: School of Earth Sciences, University of Bristol, Bristol, United Kingdom
	8: Diamond Light Source, Harwell Science and Innovation Campus, Harwell, Oxfordshire, United Kingdom
	Corresponding author: barbara.bonechi@manchester.ac.uk
	Online Resource 5 Throat Size Distribution analyses

## Sheet: 20 Sept_a
	Eq Throat Radius
	0.851082
	0.968193
	1.21388
	1.21388
	1.51604		Bins	Frequency
	1.61961		1
	1.80168		2	8
	1.96013		3	17
	2.00173		4	17
	2.06569		5	21
	2.08503		6	24
	2.09039		7	28
	2.13147		8	31
	2.19925		9	42
	2.21572		10	44
	2.21835		20	615
	2.46675		30	426
	2.50221		40	263
	2.58958		50	114
	2.73709		60	60
	2.80858		70	23
	2.86679		80	15
	2.88851		90	4
	2.9111		100	5
	2.9558		200	2
	3.0866		300
	3.14193
	3.27953
	3.32882
	3.37964
	3.45439
	3.54587
	3.61287
	3.63196
	3.67081
	3.68186
	3.81109
	3.85372
	3.88015
	3.91553
	3.93845
	3.96708
	4.01957
	4.02397
	4.09951
	4.10568
	4.11418
	4.22595
	4.27464
	4.3041
	4.32851
	4.32941
	4.33134
	4.6886
	4.7106
	4.78022
	4.84559
	4.89614
	4.91316
	4.98085
	4.99241
	4.99376
	4.99614
	5.01697
	5.06857
	5.13124
	5.16264
	5.23014
	5.32602
	5.32734
	5.33748
	5.36443
	5.40366
	5.42174
	5.44159
	5.46264
	5.58929
	5.61401
	5.68338
	5.70977
	5.75889
	5.77511
	5.78115
	5.80824
	5.8141
	5.91703
	5.9839
	6.01087
	6.03376
	6.08641
	6.14525
	6.17641
	6.18031
	6.18657
	6.18864
	6.22793
	6.40032
	6.42643
	6.47345
	6.47858
	6.4806
	6.50458
	6.52355
	6.52586
	6.53195
	6.62046
	6.70109
	6.70723
	6.74373
	6.75381
	6.84669
	6.88794
	6.88856
	6.90614
	6.94933
	7.01134
	7.03415
	7.12535
	7.20721
	7.23135
	7.23159
	7.25467
	7.36035
	7.36201
	7.38567
	7.39815
	7.4687
	7.48536
	7.49677
	7.59071
	7.59386
	7.66259
	7.67479
	7.75818
	7.78505
	7.80791
	7.82308
	7.85654
	7.86224
	7.86404
	7.90523
	7.90941
	7.91354
	7.92747
	7.94131
	7.99455
	8.00512
	8.02604
	8.07218
	8.09809
	8.12846
	8.12964
	8.13696
	8.13989
	8.19515
	8.23221
	8.23801
	8.2876
	8.2923
	8.3042
	8.38358
	8.42348
	8.42862
	8.43598
	8.44249
	8.53107
	8.53204
	8.5548
	8.57319
	8.57342
	8.59159
	8.60826
	8.61662
	8.61873
	8.63579
	8.63919
	8.65695
	8.67067
	8.70014
	8.72741
	8.74615
	8.77085
	8.77668
	8.84175
	8.87261
	8.92091
	8.98591
	8.99614
	9.00429
	9.00748
	9.04687
	9.0501
	9.0978
	9.12534
	9.17257
	9.23603
	9.26766
	9.31721
	9.32491
	9.33722
	9.37618
	9.39464
	9.40199
	9.46441
	9.467
	9.48611
	9.49166
	9.49404
	9.52128
	9.5383
	9.55954
	9.56134
	9.61405
	9.63236
	9.64252
	9.64917
	9.65525
	9.66375
	9.6713
	9.68828
	9.71199
	9.73318
	9.73771
	9.74542
	9.8004
	9.82898
	9.85386
	9.88828
	9.92445
	9.93573
	9.97933
	9.99073
	10.0169
	10.0542
	10.0729
	10.0744
	10.0784
	10.1057
	10.1264
	10.1267
	10.1889
	10.1956
	10.2066
	10.3183
	10.3392
	10.3404
	10.3475
	10.3778
	10.3901
	10.3958
	10.4349
	10.4393
	10.4544
	10.4853
	10.4957
	10.5001
	10.5314
	10.5333
	10.5558
	10.5824
	10.6218
	10.6281
	10.6359
	10.6409
	10.66
	10.6614
	10.709
	10.7127
	10.713
	10.7171
	10.7181
	10.7297
	10.7328
	10.7352
	10.7751
	10.7757
	10.7895
	10.8052
	10.8115
	10.8408
	10.8533
	10.8578
	10.8756
	10.9252
	10.9438
	10.9538
	10.9702
	10.9839
	10.9946
	11.0041
	11.0253
	11.0417
	11.0537
	11.0729
	11.0742
	11.1234
	11.16
	11.1606
	11.1657
	11.2161
	11.2198
	11.2216
	11.2286
	11.276
	11.3047
	11.3063
	11.3205
	11.3321
	11.3667
	11.396
	11.3996
	11.449
	11.4618
	11.4672
	11.5052
	11.5085
	11.5673
	11.584
	11.5936
	11.6372
	11.6392
	11.6448
	11.6623
	11.6698
	11.6968
	11.7572
	11.7619
	11.7691
	11.7691
	11.806
	11.8447
	11.9336
	11.9576
	11.9785
	12.0187
	12.0305
	12.0405
	12.0616
	12.0644
	12.0819
	12.1016
	12.1515
	12.1546
	12.1745
	12.1902
	12.211
	12.2253
	12.2413
	12.2498
	12.2816
	12.2848
	12.3062
	12.3071
	12.3188
	12.3339
	12.3771
	12.3772
	12.3793
	12.3807
	12.401
	12.4218
	12.429
	12.4379
	12.4484
	12.4501
	12.4569
	12.4792
	12.4841
	12.4882
	12.5
	12.5228
	12.5283
	12.5335
	12.5359
	12.5473
	12.5597
	12.5606
	12.5654
	12.5883
	12.6144
	12.6334
	12.6546
	12.6672
	12.6853
	12.7071
	12.746
	12.772
	12.7845
	12.8212
	12.83
	12.8345
	12.8544
	12.8657
	12.8737
	12.9167
	12.9303
	12.9452
	12.9681
	12.9737
	12.9756
	12.98
	12.9842
	13.0035
	13.0159
	13.0309
	13.0775
	13.0846
	13.0869
	13.1117
	13.1186
	13.1334
	13.1465
	13.1545
	13.1778
	13.2093
	13.2137
	13.2197
	13.2333
	13.2449
	13.281
	13.3153
	13.3154
	13.3271
	13.3309
	13.3802
	13.3887
	13.4215
	13.4597
	13.4771
	13.4853
	13.4862
	13.5095
	13.5156
	13.5196
	13.5463
	13.604
	13.6137
	13.6263
	13.6277
	13.6681
	13.6824
	13.685
	13.7041
	13.7464
	13.7827
	13.7884
	13.7891
	13.7964
	13.8011
	13.8294
	13.8414
	13.8726
	13.8729
	13.9164
	13.9175
	13.9259
	13.9405
	13.9642
	13.9664
	13.9665
	13.9914
	13.9928
	13.9932
	14.019
	14.0354
	14.0381
	14.0663
	14.0723
	14.0989
	14.1128
	14.137
	14.1845
	14.2043
	14.2099
	14.2249
	14.2271
	14.2355
	14.2933
	14.2969
	14.3026
	14.308
	14.3137
	14.3147
	14.3666
	14.3719
	14.3745
	14.377
	14.3813
	14.3838
	14.3867
	14.3946
	14.4167
	14.4169
	14.4506
	14.4528
	14.4631
	14.4887
	14.5046
	14.5049
	14.5547
	14.5664
	14.5781
	14.5929
	14.6139
	14.6295
	14.632
	14.6337
	14.6392
	14.6562
	14.6607
	14.6629
	14.6851
	14.7085
	14.7099
	14.7208
	14.7513
	14.7606
	14.7621
	14.7712
	14.7722
	14.7799
	14.8073
	14.8205
	14.8453
	14.85
	14.8626
	14.892
	14.9457
	14.9542
	14.9755
	14.9775
	14.9862
	14.988
	15.0185
	15.0398
	15.0531
	15.0704
	15.0832
	15.0871
	15.0941
	15.1783
	15.2291
	15.2356
	15.2417
	15.2803
	15.2914
	15.3059
	15.3165
	15.3411
	15.3466
	15.3515
	15.3561
	15.3595
	15.3792
	15.4161
	15.4241
	15.4433
	15.4685
	15.489
	15.4923
	15.4936
	15.4972
	15.5028
	15.5179
	15.5328
	15.5672
	15.5762
	15.611
	15.6163
	15.6615
	15.6657
	15.6677
	15.6826
	15.6867
	15.6875
	15.7137
	15.7419
	15.7701
	15.7839
	15.7898
	15.8004
	15.8073
	15.8357
	15.8839
	15.887
	15.9037
	15.9088
	15.933
	15.9638
	15.9652
	15.9693
	15.972
	15.976
	15.977
	15.9826
	15.9853
	16.0138
	16.0141
	16.0169
	16.0224
	16.0496
	16.0544
	16.065
	16.0884
	16.0975
	16.1111
	16.1448
	16.1477
	16.1568
	16.1636
	16.1778
	16.1852
	16.1883
	16.1922
	16.1987
	16.2003
	16.2132
	16.2224
	16.2371
	16.2477
	16.2582
	16.2782
	16.3061
	16.3106
	16.3164
	16.3289
	16.427
	16.4338
	16.4577
	16.4687
	16.4819
	16.4882
	16.5151
	16.5268
	16.5369
	16.5517
	16.5674
	16.6
	16.6062
	16.6186
	16.6268
	16.6394
	16.6597
	16.6671
	16.688
	16.7066
	16.7129
	16.7459
	16.7582
	16.7668
	16.7941
	16.8019
	16.8077
	16.8084
	16.821
	16.8214
	16.8356
	16.8532
	16.8534
	16.8536
	16.8714
	16.8735
	16.8877
	16.9188
	16.9257
	16.9406
	16.9749
	16.9876
	16.9876
	17.0336
	17.0564
	17.0688
	17.0729
	17.0772
	17.0846
	17.0887
	17.0908
	17.154
	17.1789
	17.2113
	17.2156
	17.2234
	17.2279
	17.2407
	17.2633
	17.272
	17.2768
	17.2824
	17.3128
	17.3241
	17.3783
	17.385
	17.4126
	17.4446
	17.4774
	17.4794
	17.5248
	17.5315
	17.5784
	17.5966
	17.6101
	17.6126
	17.6295
	17.6305
	17.634
	17.6349
	17.6538
	17.6586
	17.6672
	17.6824
	17.6996
	17.7128
	17.7228
	17.7655
	17.7655
	17.7724
	17.7764
	17.7788
	17.7894
	17.7985
	17.7994
	17.8109
	17.8191
	17.8205
	17.8215
	17.8558
	17.8913
	17.9186
	17.9188
	17.9198
	17.9203
	17.9269
	17.9491
	17.9634
	18.0102
	18.0201
	18.0487
	18.0613
	18.0667
	18.0844
	18.1327
	18.1576
	18.1639
	18.1643
	18.1724
	18.1791
	18.1846
	18.2006
	18.2207
	18.237
	18.2499
	18.2701
	18.31
	18.3605
	18.3672
	18.3805
	18.3957
	18.4029
	18.4057
	18.4132
	18.4283
	18.434
	18.4718
	18.4765
	18.509
	18.526
	18.5412
	18.5668
	18.5875
	18.6308
	18.6311
	18.639
	18.6408
	18.649
	18.6676
	18.6695
	18.6862
	18.7089
	18.7198
	18.7249
	18.7255
	18.737
	18.7427
	18.7659
	18.7734
	18.7787
	18.7922
	18.832
	18.8722
	18.8961
	18.9158
	18.9327
	18.9428
	18.9692
	18.978
	18.996
	18.9993
	19.0045
	19.0177
	19.0232
	19.0339
	19.0357
	19.0542
	19.0655
	19.077
	19.0811
	19.0824
	19.1235
	19.1266
	19.1339
	19.1388
	19.1761
	19.1788
	19.1887
	19.1897
	19.2392
	19.2475
	19.2577
	19.2786
	19.3055
	19.3339
	19.347
	19.4027
	19.404
	19.4086
	19.4106
	19.4921
	19.512
	19.5668
	19.5781
	19.6038
	19.6394
	19.6874
	19.7102
	19.7276
	19.7422
	19.7784
	19.7792
	19.792
	19.8225
	19.8241
	19.8476
	19.8787
	19.9291
	19.94
	19.9876
	19.9905
	20.0506
	20.0606
	20.0612
	20.0648
	20.0727
	20.0957
	20.1
	20.1162
	20.1409
	20.1525
	20.1744
	20.1792
	20.201
	20.2014
	20.2236
	20.2416
	20.2774
	20.2905
	20.3447
	20.3964
	20.4107
	20.4108
	20.4683
	20.4739
	20.4785
	20.4953
	20.5051
	20.5086
	20.5158
	20.5342
	20.5883
	20.6529
	20.656
	20.6685
	20.6896
	20.7237
	20.7297
	20.7436
	20.7548
	20.768
	20.7743
	20.8038
	20.8191
	20.8355
	20.87
	20.9235
	20.9384
	20.9415
	20.9526
	20.9752
	20.9882
	21.0115
	21.0975
	21.1152
	21.1428
	21.1676
	21.1699
	21.1811
	21.2141
	21.2447
	21.3337
	21.3477
	21.3815
	21.408
	21.4305
	21.4452
	21.4557
	21.4652
	21.4729
	21.4813
	21.4865
	21.4957
	21.5237
	21.5248
	21.5383
	21.558
	21.5696
	21.5834
	21.59
	21.5919
	21.6247
	21.6284
	21.6307
	21.6695
	21.6967
	21.7272
	21.7407
	21.7737
	21.8027
	21.8195
	21.8602
	21.8719
	21.8721
	21.8748
	21.8935
	21.915
	21.9373
	21.9537
	21.9744
	21.9972
	21.9974
	22.012
	22.0205
	22.0208
	22.0522
	22.0823
	22.0852
	22.0919
	22.1033
	22.1155
	22.13
	22.1378
	22.1379
	22.1441
	22.1894
	22.2019
	22.2116
	22.2329
	22.2558
	22.2616
	22.2695
	22.2908
	22.291
	22.3584
	22.3587
	22.3793
	22.3811
	22.3999
	22.4396
	22.4563
	22.4623
	22.4649
	22.5027
	22.5036
	22.522
	22.5253
	22.5426
	22.5803
	22.5885
	22.5995
	22.6267
	22.6366
	22.674
	22.7074
	22.7902
	22.8445
	22.9192
	22.9261
	22.9518
	22.9809
	22.9968
	23.0078
	23.034
	23.0462
	23.0533
	23.0821
	23.0901
	23.0975
	23.1813
	23.2161
	23.217
	23.2331
	23.2346
	23.2529
	23.2749
	23.2872
	23.297
	23.3096
	23.3443
	23.4058
	23.4188
	23.439
	23.4596
	23.4723
	23.4821
	23.4871
	23.4895
	23.5231
	23.5301
	23.5457
	23.5478
	23.7176
	23.7405
	23.7479
	23.7585
	23.8048
	23.8297
	23.8347
	23.8594
	23.8684
	23.9
	23.9149
	23.9502
	23.9595
	24.047
	24.119
	24.2029
	24.2047
	24.2705
	24.2741
	24.2989
	24.3261
	24.3355
	24.3489
	24.3642
	24.412
	24.4306
	24.4333
	24.4777
	24.4911
	24.5026
	24.5205
	24.5348
	24.5473
	24.5525
	24.5715
	24.5732
	24.6058
	24.7078
	24.7086
	24.7093
	24.741
	24.7446
	24.764
	24.7731
	24.7787
	24.7873
	24.7874
	24.7905
	24.8065
	24.8077
	24.827
	24.8575
	24.9114
	24.9142
	24.9255
	24.9693
	24.9934
	25.0013
	25.0084
	25.0301
	25.1363
	25.1491
	25.1874
	25.2088
	25.2332
	25.2505
	25.2788
	25.3059
	25.3298
	25.3407
	25.3627
	25.368
	25.3736
	25.3782
	25.3782
	25.3881
	25.3942
	25.4083
	25.4126
	25.4266
	25.4409
	25.4429
	25.4438
	25.4801
	25.5069
	25.5187
	25.5605
	25.5885
	25.619
	25.654
	25.6686
	25.7006
	25.7452
	25.8278
	25.8312
	25.8452
	25.8798
	25.8803
	25.8946
	25.9112
	25.9403
	25.9681
	25.9777
	25.9822
	26.0025
	26.0331
	26.0341
	26.0377
	26.0719
	26.0789
	26.1245
	26.1251
	26.1399
	26.1567
	26.1818
	26.2077
	26.234
	26.2876
	26.2896
	26.3592
	26.373
	26.4308
	26.4584
	26.4586
	26.5005
	26.5079
	26.5086
	26.5362
	26.5431
	26.558
	26.5756
	26.6305
	26.7171
	26.7419
	26.7587
	26.7697
	26.8164
	26.8491
	26.8503
	26.8552
	26.857
	26.8589
	26.9288
	26.9429
	26.951
	26.9649
	26.9779
	26.9872
	26.9953
	27.0257
	27.0288
	27.0672
	27.1047
	27.105
	27.1117
	27.1146
	27.1246
	27.1482
	27.1807
	27.204
	27.2515
	27.2647
	27.2676
	27.2779
	27.2928
	27.2952
	27.3035
	27.3156
	27.335
	27.3559
	27.3859
	27.3863
	27.394
	27.406
	27.4181
	27.4744
	27.4958
	27.4966
	27.5347
	27.5566
	27.5638
	27.5711
	27.6038
	27.6205
	27.6634
	27.6773
	27.678
	27.6861
	27.7258
	27.748
	27.7489
	27.8603
	27.8653
	27.8971
	27.9068
	27.9082
	27.9467
	27.9672
	27.9805
	27.9815
	28.0029
	28.0342
	28.0542
	28.0542
	28.0545
	28.06
	28.092
	28.1015
	28.1923
	28.2619
	28.2621
	28.2637
	28.2841
	28.3296
	28.334
	28.3366
	28.3621
	28.3713
	28.3881
	28.3919
	28.3977
	28.4194
	28.4829
	28.4883
	28.498
	28.5282
	28.5313
	28.5467
	28.5661
	28.5795
	28.5865
	28.5901
	28.6064
	28.6073
	28.6472
	28.6878
	28.7465
	28.752
	28.8465
	28.9286
	28.932
	28.9438
	28.9565
	28.9623
	28.998
	29.0017
	29.0078
	29.0447
	29.0461
	29.0515
	29.1353
	29.1414
	29.1458
	29.1821
	29.2952
	29.3215
	29.3301
	29.3336
	29.3525
	29.4141
	29.4697
	29.4892
	29.495
	29.5258
	29.5591
	29.5643
	29.5834
	29.6173
	29.6247
	29.6797
	29.6847
	29.7837
	29.8885
	29.8922
	29.8983
	29.9041
	29.9277
	29.9371
	29.9621
	30.0017
	30.0427
	30.0438
	30.1015
	30.1784
	30.1966
	30.214
	30.2183
	30.2999
	30.3163
	30.3368
	30.5089
	30.5593
	30.5603
	30.6608
	30.6745
	30.6898
	30.7447
	30.7468
	30.7768
	30.7971
	30.8065
	30.823
	30.8325
	30.8803
	30.9167
	30.9413
	30.9487
	30.9597
	31.0041
	31.0286
	31.0581
	31.1025
	31.1934
	31.2058
	31.2379
	31.3008
	31.3367
	31.3498
	31.3622
	31.3847
	31.3907
	31.394
	31.4423
	31.4529
	31.481
	31.485
	31.4953
	31.5045
	31.5054
	31.5284
	31.5291
	31.5579
	31.5699
	31.5791
	31.6081
	31.6755
	31.6971
	31.7013
	31.716
	31.7201
	31.76
	31.7904
	31.8265
	31.8595
	31.8983
	31.9319
	31.9817
	31.9905
	32.0038
	32.053
	32.0613
	32.1046
	32.11
	32.1172
	32.1257
	32.1473
	32.2235
	32.2285
	32.3814
	32.421
	32.4464
	32.486
	32.5425
	32.6026
	32.6369
	32.648
	32.6705
	32.6818
	32.7853
	32.7944
	32.8012
	32.8068
	32.8394
	32.8628
	32.8808
	32.956
	33.0169
	33.0416
	33.0535
	33.0691
	33.1365
	33.1467
	33.1723
	33.1944
	33.2041
	33.2323
	33.2817
	33.2832
	33.352
	33.3874
	33.4225
	33.4419
	33.4672
	33.4911
	33.5219
	33.6127
	33.6533
	33.658
	33.6628
	33.6923
	33.6967
	33.7823
	33.7843
	33.8329
	33.9036
	34.0076
	34.0902
	34.103
	34.1123
	34.1264
	34.1792
	34.1938
	34.2568
	34.2661
	34.3594
	34.4105
	34.4542
	34.4681
	34.5813
	34.5958
	34.6297
	34.6437
	34.6845
	34.8363
	34.9635
	34.9688
	35.0178
	35.0828
	35.2193
	35.2288
	35.251
	35.3087
	35.3339
	35.3756
	35.3821
	35.4028
	35.436
	35.4753
	35.493
	35.5185
	35.6278
	35.6459
	35.6705
	35.774
	35.8256
	35.8466
	35.8873
	35.9898
	36.0239
	36.0397
	36.0444
	36.0666
	36.0804
	36.1479
	36.2437
	36.281
	36.318
	36.3303
	36.3443
	36.3795
	36.3922
	36.4164
	36.4276
	36.4685
	36.4904
	36.5109
	36.5702
	36.5777
	36.5922
	36.635
	36.6398
	36.6696
	36.6896
	36.7808
	36.815
	36.8213
	36.9348
	36.977
	37.0484
	37.1196
	37.1259
	37.25
	37.2852
	37.3491
	37.3606
	37.4364
	37.4568
	37.489
	37.5893
	37.805
	37.8055
	37.8276
	37.8332
	37.8983
	37.8994
	37.9101
	37.9153
	37.9407
	38.0442
	38.0671
	38.0902
	38.1468
	38.2211
	38.2439
	38.2935
	38.3016
	38.4525
	38.4599
	38.6491
	38.7094
	38.8107
	38.8157
	38.8648
	38.8716
	38.9001
	38.9054
	38.9259
	38.9271
	38.934
	38.9413
	38.9496
	39.0605
	39.147
	39.2026
	39.234
	39.2375
	39.2895
	39.3132
	39.3534
	39.4028
	39.4598
	39.5134
	39.5604
	39.5866
	39.6102
	39.7437
	39.7813
	39.839
	39.8536
	39.8691
	39.8797
	39.9492
	40.1832
	40.1981
	40.2191
	40.2301
	40.2426
	40.3562
	40.3747
	40.3915
	40.4635
	40.4925
	40.5652
	40.6038
	40.6855
	40.7194
	40.8513
	40.8778
	40.9116
	40.9299
	41.0848
	41.2081
	41.3015
	41.3846
	41.4006
	41.6046
	41.741
	41.7644
	41.7926
	41.8054
	42.167
	42.291
	42.4827
	42.4968
	42.5069
	42.705
	42.7417
	42.9005
	42.9109
	42.972
	43.239
	43.3252
	43.5091
	43.5428
	43.6182
	43.6355
	43.671
	43.6937
	43.8311
	43.8705
	43.8801
	44.0043
	44.0589
	44.0988
	44.1066
	44.1791
	44.2309
	44.2702
	44.3083
	44.3252
	44.4237
	44.4262
	44.4275
	44.5525
	44.6438
	44.6674
	44.6921
	44.7498
	44.7515
	44.7992
	44.8534
	44.911
	44.9962
	45.0113
	45.0789
	45.2775
	45.3375
	45.3785
	45.4967
	45.6054
	45.7872
	45.8002
	46.0442
	46.0722
	46.3709
	46.4259
	46.4363
	46.5093
	46.659
	46.6909
	46.8451
	46.8955
	47.1238
	47.1326
	47.187
	47.3251
	47.4796
	47.4915
	47.6337
	47.7005
	47.7627
	47.783
	48.0655
	48.1073
	48.2847
	48.4982
	48.6076
	48.6279
	48.9793
	49.0283
	49.3113
	49.4503
	49.4612
	49.5332
	49.6718
	49.6771
	50.1154
	50.1291
	50.2127
	50.2423
	50.2697
	50.4824
	50.712
	50.8277
	50.8667
	50.9074
	50.91
	51.0104
	51.0367
	51.0824
	51.4355
	51.537
	51.8325
	51.8553
	52.0518
	52.3595
	52.3678
	52.5063
	52.59
	52.9186
	53.5076
	53.6042
	53.6394
	53.7099
	54.0693
	54.1926
	54.238
	54.3169
	54.4021
	54.5015
	54.8371
	54.8457
	55.0275
	55.0363
	55.068
	55.1041
	55.3132
	55.4425
	55.7477
	56.0234
	56.0878
	56.16
	56.2751
	56.5379
	57.6371
	57.6616
	58.2946
	58.3836
	58.5088
	58.5186
	58.689
	58.8032
	58.9089
	59.2599
	59.4882
	59.7848
	60.2718
	60.4295
	60.7931
	61.1749
	61.2606
	62.6794
	62.8069
	63.9031
	64.0226
	64.169
	64.2688
	64.437
	65.4984
	66.1577
	66.9044
	67.0949
	67.7656
	67.9192
	68.4814
	68.5179
	68.7049
	69.3749
	69.6121
	70.5082
	71.4547
	72.0159
	72.8841
	73.0911
	73.161
	73.1999
	74.1859
	74.7683
	76.1964
	78.1479
	78.588
	78.6838
	79.0779
	79.9595
	82.9425
	85.418
	85.5817
	88.0134
	91.6733
	93.4832
	94.692
	95.3081
	95.8092
	105.761
	109.883

## Sheet: 22 Sept_a
	Eq Throat Radius
	0.851078
	0.96683
	0.968221
	1.07016
	1.07018		Bins	Frequency
	1.09734		1
	1.18166		2	59
	1.20203		3	46
	1.20209		4	85
	1.21388		5	93
	1.21388		6	98
	1.21388		7	121
	1.21388		8	149
	1.21388		9	187
	1.21389		10	188
	1.2139		20	2287
	1.2139		30	1269
	1.23714		40	546
	1.2676		50	196
	1.32801		60	80
	1.32803		70	24
	1.34162		80	10
	1.34228		90	2
	1.34228		100	1
	1.3423		200	10
	1.34231		300	1
	1.34231
	1.35622
	1.37775
	1.4552
	1.4927
	1.50031
	1.50031
	1.50032
	1.51601
	1.60636
	1.62067
	1.62067
	1.62198
	1.63182
	1.68441
	1.73091
	1.75303
	1.7774
	1.78937
	1.79289
	1.80049
	1.82207
	1.90342
	1.91125
	1.91156
	1.93758
	1.94416
	1.94871
	1.95279
	1.95996
	1.95997
	1.98992
	1.99945
	2.06145
	2.11251
	2.13032
	2.14034
	2.15505
	2.17302
	2.19882
	2.2157
	2.2157
	2.21834
	2.22124
	2.22154
	2.23513
	2.27148
	2.4089
	2.41665
	2.44334
	2.46219
	2.47272
	2.4837
	2.48857
	2.49016
	2.53006
	2.5671
	2.57583
	2.58055
	2.63111
	2.65943
	2.69709
	2.71338
	2.72457
	2.75701
	2.7707
	2.79463
	2.79811
	2.80669
	2.81759
	2.82425
	2.83462
	2.84816
	2.8788
	2.88272
	2.92498
	2.94509
	2.95415
	2.96126
	3.04048
	3.04064
	3.04314
	3.05207
	3.07643
	3.102
	3.11303
	3.14888
	3.1759
	3.17607
	3.21455
	3.21741
	3.24644
	3.24946
	3.25189
	3.29781
	3.31258
	3.31259
	3.31259
	3.3126
	3.31466
	3.31481
	3.31486
	3.32205
	3.32371
	3.32371
	3.36119
	3.3658
	3.36918
	3.37128
	3.38532
	3.39315
	3.39947
	3.40156
	3.42225
	3.42348
	3.42866
	3.4331
	3.43955
	3.4582
	3.46045
	3.47354
	3.48499
	3.48578
	3.50154
	3.51233
	3.54656
	3.552
	3.57727
	3.5906
	3.5906
	3.59256
	3.60582
	3.63194
	3.67175
	3.67989
	3.68598
	3.70816
	3.7177
	3.72163
	3.72655
	3.72997
	3.73023
	3.76988
	3.78456
	3.78528
	3.79366
	3.79674
	3.81077
	3.8111
	3.83985
	3.84953
	3.86876
	3.88876
	3.89962
	3.91001
	3.93011
	3.9315
	3.93542
	3.95172
	3.953
	3.96564
	3.97313
	3.99191
	3.99884
	4.01662
	4.02383
	4.03398
	4.04891
	4.06999
	4.07216
	4.10066
	4.11438
	4.12141
	4.12346
	4.13356
	4.14491
	4.15005
	4.15041
	4.15194
	4.15974
	4.16157
	4.17531
	4.19733
	4.20516
	4.20518
	4.21311
	4.21383
	4.23169
	4.25057
	4.2557
	4.27184
	4.27465
	4.27783
	4.29126
	4.30843
	4.3102
	4.31775
	4.32938
	4.33049
	4.33312
	4.36052
	4.37751
	4.38613
	4.41834
	4.41975
	4.44565
	4.48759
	4.49574
	4.49987
	4.50357
	4.51312
	4.51456
	4.51636
	4.52078
	4.52429
	4.53677
	4.53681
	4.53747
	4.55368
	4.55769
	4.56033
	4.56248
	4.56873
	4.58885
	4.59151
	4.62601
	4.62841
	4.63085
	4.63285
	4.63809
	4.64836
	4.66434
	4.66745
	4.68322
	4.69781
	4.72546
	4.74077
	4.74082
	4.74832
	4.76215
	4.77325
	4.78921
	4.80356
	4.81453
	4.8308
	4.83945
	4.87776
	4.89229
	4.89415
	4.89532
	4.90869
	4.92568
	4.93285
	4.94214
	4.96283
	4.9687
	4.97587
	5.01455
	5.03509
	5.03562
	5.06457
	5.08316
	5.09045
	5.1029
	5.12242
	5.12658
	5.12999
	5.13135
	5.13166
	5.13934
	5.15511
	5.15554
	5.16264
	5.17897
	5.18436
	5.2133
	5.23542
	5.24318
	5.24451
	5.24771
	5.25887
	5.26491
	5.27411
	5.2939
	5.30123
	5.35169
	5.35495
	5.36664
	5.37462
	5.40295
	5.40575
	5.41865
	5.43255
	5.46386
	5.47281
	5.47469
	5.4805
	5.48398
	5.48461
	5.48846
	5.49013
	5.49784
	5.49923
	5.51051
	5.52863
	5.53081
	5.53505
	5.5716
	5.57613
	5.58148
	5.60032
	5.60242
	5.62397
	5.62929
	5.64205
	5.64939
	5.65706
	5.66927
	5.67079
	5.67402
	5.67879
	5.68706
	5.68904
	5.70286
	5.70449
	5.70664
	5.72474
	5.726
	5.73581
	5.75059
	5.7604
	5.76263
	5.76702
	5.78125
	5.7831
	5.78519
	5.78937
	5.8073
	5.82744
	5.83546
	5.84733
	5.84759
	5.84934
	5.85433
	5.86637
	5.86778
	5.918
	5.92569
	5.94094
	5.94293
	5.94705
	5.95831
	5.97483
	5.98108
	5.98352
	6.00413
	6.00425
	6.01106
	6.01527
	6.01693
	6.03773
	6.04101
	6.04551
	6.04681
	6.06034
	6.06855
	6.07027
	6.10355
	6.11134
	6.11302
	6.1259
	6.15302
	6.1573
	6.16156
	6.1742
	6.18524
	6.19273
	6.1986
	6.20267
	6.2122
	6.21662
	6.246
	6.25857
	6.26317
	6.26633
	6.27426
	6.27784
	6.28816
	6.28849
	6.30689
	6.31384
	6.32014
	6.32055
	6.32228
	6.3254
	6.35638
	6.35758
	6.37106
	6.38169
	6.3835
	6.40589
	6.4213
	6.42547
	6.42633
	6.43426
	6.43877
	6.4512
	6.45961
	6.48174
	6.48375
	6.48586
	6.49326
	6.49636
	6.50525
	6.51833
	6.51839
	6.54994
	6.56128
	6.57729
	6.58593
	6.58869
	6.59464
	6.59598
	6.61173
	6.61659
	6.62139
	6.62352
	6.63007
	6.6302
	6.64206
	6.64316
	6.64708
	6.65166
	6.66865
	6.67479
	6.67558
	6.69515
	6.69978
	6.70529
	6.70597
	6.70733
	6.70863
	6.71152
	6.71818
	6.74094
	6.74109
	6.75603
	6.76061
	6.77416
	6.77457
	6.80231
	6.80299
	6.81808
	6.81846
	6.8329
	6.84744
	6.85294
	6.86244
	6.87725
	6.87889
	6.88701
	6.88982
	6.89434
	6.89607
	6.90865
	6.90951
	6.92037
	6.94649
	6.94821
	6.94822
	6.9563
	6.96601
	6.96672
	6.96811
	6.97931
	6.99144
	7.00917
	7.01475
	7.02105
	7.02297
	7.02469
	7.03502
	7.03569
	7.03608
	7.03868
	7.04598
	7.04672
	7.04761
	7.06522
	7.07207
	7.07507
	7.11675
	7.13299
	7.14103
	7.14189
	7.14524
	7.16114
	7.16153
	7.166
	7.18541
	7.18688
	7.19674
	7.21548
	7.2302
	7.23365
	7.23892
	7.24097
	7.25247
	7.26176
	7.27161
	7.27246
	7.27517
	7.27673
	7.27777
	7.28057
	7.28217
	7.28567
	7.30761
	7.31605
	7.31614
	7.32957
	7.33139
	7.33333
	7.34042
	7.34501
	7.35388
	7.35692
	7.38969
	7.39002
	7.39071
	7.39207
	7.39745
	7.39838
	7.41029
	7.41115
	7.42069
	7.42087
	7.42092
	7.42806
	7.45029
	7.4571
	7.46198
	7.46313
	7.47519
	7.48521
	7.48564
	7.49085
	7.49352
	7.50245
	7.5064
	7.5077
	7.50828
	7.52186
	7.52737
	7.53218
	7.53347
	7.54036
	7.54105
	7.54215
	7.5434
	7.5451
	7.5459
	7.54868
	7.54898
	7.57134
	7.58335
	7.58336
	7.59119
	7.65297
	7.65631
	7.65761
	7.66011
	7.70372
	7.70857
	7.71102
	7.7149
	7.71658
	7.71786
	7.72131
	7.73048
	7.73694
	7.73716
	7.74571
	7.75194
	7.76098
	7.76195
	7.76374
	7.76393
	7.76889
	7.77919
	7.78387
	7.80064
	7.80492
	7.82376
	7.82378
	7.83734
	7.846
	7.85383
	7.86201
	7.86356
	7.86494
	7.88005
	7.88474
	7.88936
	7.89024
	7.89123
	7.89289
	7.89435
	7.89857
	7.89881
	7.89936
	7.90314
	7.91096
	7.9237
	7.93137
	7.94314
	7.94734
	7.94948
	7.95057
	7.95272
	7.95489
	7.96563
	7.96653
	7.97213
	7.98985
	8.00394
	8.00524
	8.00953
	8.01022
	8.01143
	8.02919
	8.03031
	8.03126
	8.0343
	8.03631
	8.04153
	8.05093
	8.05516
	8.06357
	8.06504
	8.06749
	8.07371
	8.08239
	8.0829
	8.08709
	8.08716
	8.08845
	8.08935
	8.1109
	8.11162
	8.12625
	8.13342
	8.14344
	8.14501
	8.14678
	8.15337
	8.17808
	8.17916
	8.18252
	8.19134
	8.19721
	8.2027
	8.20894
	8.21063
	8.21504
	8.21707
	8.23666
	8.24288
	8.26097
	8.26847
	8.27092
	8.27222
	8.27465
	8.27673
	8.27872
	8.28234
	8.28346
	8.2895
	8.28999
	8.29293
	8.2944
	8.29682
	8.32308
	8.34381
	8.34795
	8.35168
	8.3586
	8.35887
	8.36137
	8.36213
	8.36599
	8.3668
	8.36781
	8.36817
	8.37179
	8.37966
	8.38257
	8.38262
	8.38863
	8.39696
	8.3991
	8.39916
	8.41444
	8.41485
	8.41503
	8.41939
	8.42129
	8.42907
	8.42991
	8.43429
	8.43849
	8.44044
	8.44523
	8.46738
	8.48945
	8.49787
	8.50178
	8.50287
	8.50829
	8.51971
	8.52323
	8.53529
	8.53827
	8.53972
	8.54329
	8.54423
	8.54572
	8.55223
	8.55919
	8.56505
	8.57388
	8.5917
	8.59194
	8.59423
	8.59773
	8.60392
	8.6078
	8.6081
	8.60916
	8.61239
	8.61312
	8.61845
	8.61942
	8.62021
	8.6209
	8.62179
	8.62482
	8.63138
	8.63283
	8.63516
	8.64348
	8.65587
	8.65859
	8.65962
	8.6689
	8.66907
	8.67943
	8.68825
	8.69243
	8.69247
	8.69998
	8.708
	8.70881
	8.72394
	8.72683
	8.72795
	8.73525
	8.73962
	8.7569
	8.76991
	8.7756
	8.77679
	8.79319
	8.79795
	8.79799
	8.80205
	8.80543
	8.80974
	8.81156
	8.82287
	8.82841
	8.83187
	8.83373
	8.85408
	8.85993
	8.86026
	8.87227
	8.88331
	8.88447
	8.8902
	8.89237
	8.8971
	8.90617
	8.90955
	8.91026
	8.91288
	8.91813
	8.91886
	8.92033
	8.92617
	8.92771
	8.92824
	8.92853
	8.93417
	8.93503
	8.94196
	8.95185
	8.95505
	8.96089
	8.96674
	8.97048
	8.98841
	9.00342
	9.00362
	9.00796
	9.00807
	9.00986
	9.0127
	9.02357
	9.02639
	9.03468
	9.0374
	9.04048
	9.04093
	9.05587
	9.0641
	9.075
	9.07847
	9.09708
	9.10041
	9.10442
	9.10532
	9.11386
	9.1145
	9.12094
	9.12434
	9.1263
	9.14182
	9.15412
	9.15813
	9.17151
	9.17181
	9.17537
	9.18764
	9.18968
	9.19813
	9.2007
	9.20963
	9.21418
	9.21612
	9.22616
	9.22735
	9.23799
	9.23837
	9.24821
	9.24973
	9.25515
	9.27489
	9.27667
	9.28103
	9.29822
	9.30314
	9.30773
	9.30937
	9.34591
	9.3705
	9.37641
	9.38278
	9.38793
	9.39339
	9.39514
	9.39853
	9.40264
	9.40834
	9.4277
	9.43515
	9.44985
	9.45206
	9.4557
	9.46042
	9.46249
	9.46483
	9.46675
	9.47152
	9.47707
	9.4774
	9.4798
	9.48632
	9.49249
	9.49485
	9.49555
	9.51142
	9.51194
	9.51892
	9.52229
	9.54861
	9.54993
	9.55183
	9.55735
	9.55895
	9.5605
	9.56885
	9.5717
	9.57724
	9.58157
	9.58952
	9.59228
	9.59231
	9.59271
	9.59486
	9.59751
	9.60101
	9.60563
	9.6063
	9.61481
	9.61564
	9.6181
	9.61852
	9.62449
	9.63297
	9.63891
	9.66258
	9.67103
	9.67123
	9.6749
	9.67799
	9.68408
	9.6841
	9.68413
	9.68569
	9.68705
	9.68761
	9.6933
	9.69467
	9.6992
	9.69997
	9.70886
	9.72249
	9.72409
	9.72465
	9.73242
	9.73868
	9.7422
	9.74473
	9.74727
	9.7535
	9.75741
	9.76057
	9.76683
	9.76699
	9.76933
	9.78435
	9.79236
	9.7974
	9.80848
	9.80863
	9.80922
	9.81288
	9.81291
	9.81857
	9.82414
	9.82428
	9.8262
	9.83091
	9.84395
	9.84919
	9.85097
	9.85147
	9.85813
	9.86025
	9.8632
	9.86453
	9.88027
	9.89075
	9.89196
	9.89317
	9.89598
	9.90452
	9.90688
	9.91155
	9.91203
	9.92578
	9.92907
	9.92971
	9.92993
	9.93182
	9.93956
	9.94475
	9.94818
	9.95412
	9.95647
	9.95991
	9.9628
	9.96395
	9.96663
	9.98555
	9.99184
	9.9944
	9.99561
	9.99937
	10.0047
	10.0059
	10.0063
	10.0093
	10.01
	10.0131
	10.0165
	10.0218
	10.0263
	10.0308
	10.0332
	10.0363
	10.0485
	10.053
	10.0578
	10.0646
	10.0709
	10.0712
	10.0728
	10.0858
	10.0976
	10.1039
	10.1046
	10.1092
	10.1358
	10.138
	10.1381
	10.1489
	10.1503
	10.1522
	10.1553
	10.1587
	10.1709
	10.173
	10.1753
	10.1847
	10.1909
	10.1976
	10.2028
	10.219
	10.2259
	10.2301
	10.2331
	10.2416
	10.2523
	10.255
	10.2607
	10.2673
	10.2692
	10.2697
	10.2724
	10.273
	10.2751
	10.2897
	10.2921
	10.2933
	10.2948
	10.3048
	10.3073
	10.313
	10.3166
	10.3275
	10.3283
	10.3366
	10.3384
	10.3466
	10.3479
	10.3483
	10.3485
	10.349
	10.3522
	10.3595
	10.3627
	10.3701
	10.3831
	10.3862
	10.3941
	10.3965
	10.397
	10.4022
	10.4173
	10.4176
	10.4198
	10.4209
	10.4216
	10.424
	10.4311
	10.4334
	10.4365
	10.453
	10.4614
	10.465
	10.4665
	10.4723
	10.4778
	10.4793
	10.4794
	10.4935
	10.4949
	10.495
	10.5039
	10.5118
	10.5137
	10.516
	10.5181
	10.5198
	10.5353
	10.5388
	10.5442
	10.5459
	10.5514
	10.5546
	10.5556
	10.5574
	10.5577
	10.5618
	10.5695
	10.5733
	10.578
	10.5793
	10.5805
	10.5807
	10.5825
	10.583
	10.5844
	10.5892
	10.593
	10.5946
	10.5977
	10.5985
	10.6031
	10.6081
	10.609
	10.61
	10.6164
	10.6245
	10.6248
	10.633
	10.64
	10.6407
	10.6467
	10.648
	10.6526
	10.6536
	10.6553
	10.6581
	10.6745
	10.6768
	10.6822
	10.6842
	10.6868
	10.6913
	10.6928
	10.694
	10.7065
	10.7082
	10.7098
	10.7114
	10.7115
	10.7174
	10.7279
	10.7293
	10.7348
	10.744
	10.7472
	10.7516
	10.7521
	10.7521
	10.757
	10.7615
	10.7713
	10.7735
	10.7756
	10.7786
	10.7846
	10.797
	10.8028
	10.8031
	10.8034
	10.8039
	10.8109
	10.8115
	10.8121
	10.8137
	10.8155
	10.8202
	10.8219
	10.8225
	10.8233
	10.8249
	10.8379
	10.8475
	10.8488
	10.849
	10.8513
	10.8524
	10.8583
	10.8589
	10.8642
	10.8656
	10.8767
	10.8795
	10.8809
	10.8884
	10.8916
	10.9015
	10.9262
	10.9338
	10.9378
	10.9391
	10.9416
	10.9422
	10.9516
	10.9535
	10.9553
	10.9563
	10.9647
	10.9666
	10.9712
	10.9829
	10.9895
	10.9901
	10.9992
	11.0088
	11.0088
	11.0111
	11.0145
	11.0183
	11.021
	11.0226
	11.0293
	11.0342
	11.0345
	11.0347
	11.0348
	11.0574
	11.0602
	11.0612
	11.0655
	11.072
	11.0781
	11.0821
	11.0952
	11.0963
	11.0963
	11.0968
	11.0988
	11.0992
	11.107
	11.1074
	11.1086
	11.1133
	11.1165
	11.1175
	11.1179
	11.1187
	11.1187
	11.1197
	11.1215
	11.1256
	11.1286
	11.1321
	11.1392
	11.1399
	11.1632
	11.1684
	11.169
	11.1701
	11.173
	11.1758
	11.1765
	11.18
	11.1804
	11.1841
	11.1853
	11.1945
	11.1993
	11.2034
	11.2038
	11.2057
	11.2073
	11.2086
	11.2101
	11.2146
	11.2254
	11.2257
	11.2345
	11.2377
	11.242
	11.2432
	11.2553
	11.2685
	11.2689
	11.2742
	11.2765
	11.2765
	11.2839
	11.2889
	11.2909
	11.2977
	11.3003
	11.3139
	11.3181
	11.3203
	11.3242
	11.3247
	11.3322
	11.3392
	11.3453
	11.3457
	11.3588
	11.3806
	11.3818
	11.39
	11.3912
	11.3946
	11.3983
	11.4004
	11.4135
	11.4147
	11.4197
	11.4216
	11.4233
	11.4261
	11.4281
	11.4437
	11.4445
	11.451
	11.4521
	11.4544
	11.4566
	11.4571
	11.4592
	11.4598
	11.4626
	11.465
	11.4673
	11.4696
	11.4787
	11.4827
	11.4879
	11.4879
	11.4885
	11.5024
	11.5048
	11.5065
	11.5115
	11.5142
	11.5237
	11.5248
	11.5281
	11.5295
	11.5299
	11.5313
	11.5319
	11.5334
	11.5334
	11.5371
	11.5383
	11.5392
	11.5427
	11.5475
	11.5501
	11.5524
	11.5583
	11.5607
	11.5632
	11.5675
	11.5706
	11.5805
	11.5838
	11.5906
	11.5906
	11.5914
	11.5929
	11.6012
	11.6019
	11.604
	11.6071
	11.608
	11.6136
	11.6199
	11.6229
	11.627
	11.6308
	11.6311
	11.6372
	11.6391
	11.6395
	11.6412
	11.6428
	11.6487
	11.6509
	11.6533
	11.654
	11.6554
	11.6568
	11.6569
	11.6589
	11.6653
	11.666
	11.6725
	11.6749
	11.6753
	11.6848
	11.6873
	11.689
	11.6994
	11.7004
	11.7032
	11.7104
	11.7179
	11.7196
	11.7298
	11.7322
	11.7344
	11.7411
	11.7469
	11.7579
	11.7627
	11.7696
	11.7761
	11.7767
	11.7795
	11.7877
	11.7996
	11.8014
	11.8014
	11.8128
	11.8197
	11.8204
	11.8251
	11.8319
	11.834
	11.8355
	11.8358
	11.8368
	11.837
	11.8425
	11.8435
	11.8502
	11.8518
	11.8519
	11.8557
	11.8627
	11.8654
	11.8675
	11.8699
	11.8743
	11.8745
	11.878
	11.8858
	11.8869
	11.8876
	11.897
	11.9022
	11.914
	11.9185
	11.9193
	11.9225
	11.9239
	11.9248
	11.9366
	11.9388
	11.9407
	11.9428
	11.949
	11.9512
	11.9658
	11.9706
	11.9743
	11.9793
	11.9884
	11.992
	11.9948
	11.9988
	12.0122
	12.0135
	12.0263
	12.0276
	12.0279
	12.0305
	12.0378
	12.0401
	12.0406
	12.0489
	12.0535
	12.0542
	12.0582
	12.0634
	12.064
	12.0685
	12.0728
	12.0729
	12.0736
	12.0751
	12.0765
	12.0777
	12.0794
	12.0873
	12.0887
	12.0896
	12.0955
	12.104
	12.1138
	12.1157
	12.1167
	12.1187
	12.1212
	12.124
	12.1327
	12.1449
	12.1474
	12.1515
	12.1526
	12.1562
	12.1608
	12.1652
	12.1748
	12.1763
	12.1806
	12.181
	12.1819
	12.1875
	12.1876
	12.1934
	12.2012
	12.2044
	12.2044
	12.2056
	12.2106
	12.2115
	12.2169
	12.2178
	12.2198
	12.2257
	12.2324
	12.2495
	12.2558
	12.2567
	12.2567
	12.2602
	12.2708
	12.2723
	12.2787
	12.2889
	12.2914
	12.2926
	12.2962
	12.2969
	12.303
	12.3086
	12.31
	12.3112
	12.3143
	12.3189
	12.3189
	12.3204
	12.3224
	12.3328
	12.3348
	12.3395
	12.3447
	12.348
	12.3516
	12.3694
	12.3702
	12.3775
	12.3807
	12.3876
	12.3916
	12.4002
	12.4006
	12.4036
	12.4092
	12.4112
	12.4113
	12.4175
	12.4215
	12.4231
	12.4273
	12.4354
	12.436
	12.4367
	12.4371
	12.4406
	12.443
	12.4433
	12.4437
	12.4456
	12.4664
	12.4768
	12.478
	12.4805
	12.4819
	12.5037
	12.5071
	12.5073
	12.5281
	12.5282
	12.5341
	12.5346
	12.5365
	12.5418
	12.5479
	12.5523
	12.5571
	12.5608
	12.5608
	12.5643
	12.5669
	12.5911
	12.5966
	12.597
	12.5972
	12.598
	12.6042
	12.6045
	12.6068
	12.61
	12.6215
	12.6261
	12.6311
	12.633
	12.6345
	12.6357
	12.6368
	12.6412
	12.6418
	12.6436
	12.6604
	12.6656
	12.667
	12.6675
	12.6697
	12.6775
	12.6844
	12.6856
	12.6873
	12.6898
	12.6905
	12.6958
	12.6997
	12.7062
	12.7065
	12.7096
	12.7114
	12.712
	12.7152
	12.72
	12.7214
	12.7232
	12.7256
	12.7261
	12.7315
	12.7325
	12.7349
	12.7429
	12.7557
	12.759
	12.7635
	12.7697
	12.7745
	12.7787
	12.7803
	12.781
	12.7844
	12.7896
	12.7905
	12.7919
	12.8046
	12.8051
	12.8053
	12.8101
	12.8247
	12.8368
	12.8398
	12.8413
	12.8454
	12.8461
	12.849
	12.8491
	12.8497
	12.8507
	12.8527
	12.8528
	12.8604
	12.8629
	12.8769
	12.8828
	12.8865
	12.8891
	12.8902
	12.8904
	12.8953
	12.9102
	12.9106
	12.9112
	12.9172
	12.9211
	12.923
	12.9236
	12.9254
	12.9262
	12.9274
	12.9343
	12.9345
	12.9396
	12.9399
	12.9406
	12.945
	12.9502
	12.9505
	12.9517
	12.9633
	12.9685
	12.9779
	12.979
	12.9829
	12.9857
	12.9883
	12.996
	12.9973
	13.0058
	13.0125
	13.0149
	13.024
	13.0262
	13.0293
	13.0324
	13.0328
	13.0339
	13.0358
	13.0374
	13.0389
	13.0404
	13.0414
	13.0424
	13.043
	13.048
	13.0545
	13.0586
	13.064
	13.0673
	13.0688
	13.0762
	13.0789
	13.0819
	13.0909
	13.0983
	13.1081
	13.1093
	13.117
	13.1222
	13.1458
	13.1478
	13.1556
	13.1576
	13.1599
	13.1694
	13.172
	13.1761
	13.1768
	13.177
	13.1779
	13.189
	13.1891
	13.1939
	13.206
	13.2088
	13.2183
	13.2211
	13.2218
	13.225
	13.2267
	13.2327
	13.2362
	13.2371
	13.2388
	13.2417
	13.2418
	13.2485
	13.2488
	13.2499
	13.2559
	13.2561
	13.2564
	13.2597
	13.2653
	13.2661
	13.267
	13.2722
	13.2756
	13.2757
	13.2807
	13.2821
	13.2837
	13.2839
	13.2871
	13.2878
	13.2962
	13.2966
	13.2975
	13.2986
	13.301
	13.3043
	13.3072
	13.3184
	13.321
	13.3263
	13.3269
	13.3273
	13.3332
	13.3343
	13.3358
	13.3361
	13.3364
	13.3392
	13.3445
	13.346
	13.3469
	13.3606
	13.3648
	13.3679
	13.37
	13.3707
	13.3749
	13.3787
	13.3803
	13.3824
	13.3894
	13.3909
	13.3987
	13.406
	13.4166
	13.4178
	13.4208
	13.4257
	13.4399
	13.4426
	13.4462
	13.449
	13.4537
	13.4573
	13.4575
	13.4649
	13.4692
	13.4749
	13.4759
	13.4768
	13.4833
	13.4865
	13.4939
	13.496
	13.4974
	13.5063
	13.5091
	13.5091
	13.5163
	13.5191
	13.5214
	13.5267
	13.5335
	13.5344
	13.5375
	13.5415
	13.5431
	13.5448
	13.5485
	13.5507
	13.5517
	13.5665
	13.5732
	13.5792
	13.5934
	13.6032
	13.6083
	13.611
	13.6156
	13.6207
	13.6259
	13.6294
	13.6304
	13.6313
	13.6377
	13.643
	13.6443
	13.6447
	13.6512
	13.6527
	13.6625
	13.6789
	13.6855
	13.6887
	13.695
	13.6984
	13.7094
	13.7161
	13.7194
	13.7217
	13.7253
	13.7421
	13.7447
	13.7453
	13.7475
	13.7488
	13.753
	13.7565
	13.7689
	13.7693
	13.7695
	13.7801
	13.781
	13.7844
	13.7876
	13.7896
	13.7982
	13.8049
	13.8129
	13.8149
	13.8226
	13.8276
	13.8359
	13.8376
	13.8465
	13.8505
	13.8552
	13.858
	13.8683
	13.8685
	13.871
	13.8724
	13.8732
	13.8751
	13.8781
	13.8945
	13.8954
	13.8969
	13.9007
	13.903
	13.9098
	13.9227
	13.9304
	13.9315
	13.9351
	13.9401
	13.9419
	13.9438
	13.9443
	13.9551
	13.9554
	13.9608
	13.9629
	13.9641
	13.9693
	13.9729
	13.973
	13.9815
	13.982
	13.9821
	13.9831
	13.9923
	13.9942
	14.001
	14.0081
	14.0125
	14.0175
	14.0241
	14.0244
	14.034
	14.0369
	14.0382
	14.0409
[truncated: 3,660 more rows]

## Sheet: 22 Sept_b
	Eq Throat Radius
	0.774111
	0.96822
	1.07018
	1.07019
	1.09733		Bins	Frequency
	1.09734		1
	1.09735		2	51
	1.09735		3	39
	1.09735		4	57
	1.12501		5	77
	1.21387		6	84
	1.21387		7	84
	1.21387		8	125
	1.21388		9	148
	1.21388		10	173
	1.21388		20	1717
	1.21388		30	829
	1.21388		40	232
	1.21389		50	76
	1.21389		60	23
	1.2139		70	9
	1.25314		80	4
	1.30577		90	4
	1.34227		100	2
	1.34227		200	13
	1.34229		300
	1.34229
	1.3423
	1.3423
	1.3423
	1.34231
	1.40769
	1.46275
	1.50032
	1.51601
	1.57205
	1.59445
	1.62066
	1.63761
	1.7202
	1.78727
	1.83879
	1.863
	1.87608
	1.87926
	1.8893
	1.93357
	1.9361
	1.94874
	1.95997
	1.96857
	2.00832
	2.04198
	2.04199
	2.08488
	2.11803
	2.12035
	2.12037
	2.14034
	2.14035
	2.16831
	2.16835
	2.18293
	2.21568
	2.24016
	2.26266
	2.27515
	2.32033
	2.34642
	2.379
	2.42661
	2.42921
	2.42921
	2.43265
	2.45249
	2.46218
	2.49187
	2.54706
	2.58789
	2.6673
	2.7059
	2.71224
	2.80195
	2.82536
	2.83271
	2.8503
	2.92828
	2.93767
	2.93799
	2.98338
	3.01412
	3.04066
	3.0649
	3.07451
	3.0801
	3.09841
	3.14217
	3.15731
	3.1696
	3.21558
	3.21735
	3.22714
	3.23561
	3.24788
	3.25906
	3.27149
	3.33263
	3.38536
	3.39609
	3.3988
	3.40044
	3.41515
	3.41943
	3.47315
	3.52368
	3.53827
	3.57313
	3.57689
	3.58929
	3.58999
	3.5948
	3.66525
	3.6715
	3.6715
	3.67401
	3.68205
	3.69729
	3.72653
	3.73334
	3.73768
	3.75192
	3.76707
	3.78528
	3.84029
	3.84752
	3.85008
	3.85221
	3.85359
	3.86007
	3.86381
	3.86795
	3.8716
	3.87914
	3.91198
	3.96452
	3.98938
	3.99464
	4.01977
	4.05481
	4.08292
	4.09669
	4.10165
	4.10476
	4.10911
	4.11799
	4.12536
	4.16966
	4.18202
	4.18471
	4.20685
	4.21578
	4.21626
	4.25576
	4.26095
	4.2772
	4.28035
	4.29137
	4.29206
	4.32537
	4.32937
	4.33971
	4.34312
	4.35953
	4.36846
	4.3692
	4.37749
	4.39014
	4.40071
	4.42781
	4.43036
	4.47127
	4.47353
	4.48522
	4.48888
	4.50472
	4.52532
	4.56438
	4.59705
	4.60178
	4.62715
	4.63345
	4.64823
	4.67588
	4.68434
	4.69378
	4.69449
	4.70324
	4.74917
	4.77819
	4.7799
	4.78142
	4.78355
	4.79032
	4.80771
	4.81766
	4.84042
	4.84678
	4.85014
	4.85703
	4.87275
	4.87822
	4.88909
	4.88946
	4.88947
	4.89821
	4.92167
	4.92837
	4.9322
	4.94001
	4.95093
	4.95148
	4.96627
	4.97117
	4.97801
	5.00701
	5.02239
	5.02613
	5.0356
	5.06334
	5.07733
	5.07884
	5.08781
	5.09516
	5.11259
	5.14588
	5.1482
	5.15302
	5.18643
	5.2187
	5.22205
	5.2279
	5.23005
	5.23593
	5.26649
	5.27569
	5.30992
	5.31139
	5.31277
	5.31286
	5.36512
	5.37424
	5.38692
	5.39568
	5.40165
	5.40755
	5.4087
	5.41663
	5.42607
	5.45597
	5.48496
	5.49168
	5.49184
	5.49503
	5.52611
	5.5363
	5.54158
	5.55771
	5.56915
	5.56982
	5.57612
	5.59155
	5.59159
	5.59277
	5.59303
	5.60176
	5.62585
	5.63323
	5.63461
	5.66418
	5.68137
	5.68707
	5.68708
	5.68746
	5.70801
	5.71219
	5.71294
	5.71923
	5.72297
	5.72541
	5.73306
	5.74391
	5.74405
	5.77305
	5.77548
	5.79286
	5.80367
	5.80419
	5.80839
	5.81075
	5.84772
	5.8778
	5.89787
	5.90894
	5.92593
	5.92659
	5.97443
	5.97807
	5.98151
	6.00703
	6.01833
	6.02082
	6.02478
	6.02584
	6.02702
	6.03094
	6.0348
	6.04552
	6.05824
	6.05986
	6.08289
	6.09168
	6.10705
	6.14444
	6.14821
	6.16106
	6.19455
	6.19929
	6.20652
	6.20851
	6.2117
	6.2282
	6.23872
	6.26046
	6.27682
	6.28285
	6.3048
	6.30905
	6.31297
	6.33557
	6.35508
	6.36038
	6.38822
	6.39692
	6.40963
	6.43036
	6.44304
	6.44383
	6.44714
	6.45678
	6.46554
	6.47451
	6.48689
	6.49153
	6.50249
	6.5067
	6.51655
	6.51776
	6.53171
	6.53662
	6.53694
	6.5452
	6.55909
	6.59358
	6.5965
	6.59878
	6.60513
	6.61081
	6.63322
	6.63774
	6.64878
	6.64909
	6.6583
	6.67176
	6.71286
	6.72136
	6.7411
	6.83854
	6.86656
	6.86796
	6.86798
	6.88489
	6.89129
	6.93543
	6.96153
	6.96257
	6.96268
	6.96293
	6.96397
	6.96487
	6.97399
	6.97906
	6.99199
	7.00468
	7.00789
	7.02525
	7.02806
	7.04839
	7.08895
	7.11014
	7.11184
	7.12691
	7.13195
	7.13936
	7.1407
	7.14659
	7.15266
	7.17161
	7.17903
	7.18671
	7.19618
	7.20445
	7.21451
	7.21761
	7.21999
	7.2343
	7.24839
	7.25203
	7.25283
	7.2542
	7.25753
	7.25904
	7.26774
	7.27652
	7.27786
	7.28374
	7.28535
	7.30165
	7.30325
	7.31308
	7.31612
	7.32304
	7.32318
	7.32473
	7.35063
	7.3538
	7.35788
	7.36022
	7.36555
	7.37213
	7.37647
	7.3828
	7.38474
	7.38799
	7.39086
	7.39805
	7.39898
	7.40529
	7.40792
	7.42528
	7.42785
	7.45767
	7.46508
	7.47571
	7.47856
	7.51079
	7.5155
	7.51741
	7.53281
	7.53382
	7.53937
	7.5401
	7.55625
	7.59308
	7.61998
	7.63014
	7.65776
	7.65814
	7.66603
	7.67652
	7.6959
	7.70072
	7.70704
	7.71415
	7.71452
	7.71663
	7.71953
	7.72022
	7.73127
	7.74028
	7.75478
	7.7604
	7.7622
	7.76324
	7.76384
	7.76503
	7.77113
	7.77524
	7.77917
	7.78708
	7.7896
	7.79309
	7.79751
	7.79823
	7.79879
	7.81392
	7.81587
	7.82824
	7.8322
	7.83834
	7.84619
	7.84717
	7.85654
	7.86791
	7.86886
	7.87954
	7.8884
	7.8904
	7.89799
	7.90094
	7.91928
	7.93755
	7.95069
	7.95702
	7.9608
	7.9631
	7.98307
	7.99412
	8.00353
	8.01334
	8.02206
	8.02361
	8.02658
	8.0365
	8.03821
	8.04658
	8.05862
	8.067
	8.06809
	8.06978
	8.07237
	8.08586
	8.09603
	8.1002
	8.10271
	8.10668
	8.11431
	8.11712
	8.11746
	8.11798
	8.11911
	8.1415
	8.16184
	8.16961
	8.17594
	8.17965
	8.18188
	8.18311
	8.18379
	8.19407
	8.1943
	8.2111
	8.21357
	8.21363
	8.22095
	8.22114
	8.22725
	8.22858
	8.2286
	8.22982
	8.23692
	8.26821
	8.26898
	8.27602
	8.28022
	8.28065
	8.28601
	8.29152
	8.29862
	8.30079
	8.30199
	8.31024
	8.31134
	8.31733
	8.31886
	8.32985
	8.34646
	8.3504
	8.3757
	8.37638
	8.38804
	8.38989
	8.39818
	8.40441
	8.40564
	8.40676
	8.41775
	8.42954
	8.4343
	8.43792
	8.44042
	8.44576
	8.45097
	8.45129
	8.46627
	8.4708
	8.48076
	8.48331
	8.49775
	8.50475
	8.50979
	8.52477
	8.53048
	8.54981
	8.55639
	8.55754
	8.56659
	8.56962
	8.57714
	8.58027
	8.58733
	8.59618
	8.60808
	8.61047
	8.6143
	8.61635
	8.63162
	8.63591
	8.6456
	8.65078
	8.65438
	8.66555
	8.66886
	8.68237
	8.68847
	8.69498
	8.70195
	8.71175
	8.71268
	8.7335
	8.73417
	8.73832
	8.73907
	8.76559
	8.76603
	8.77383
	8.77601
	8.79134
	8.79463
	8.79539
	8.79933
	8.80403
	8.80565
	8.81213
	8.8168
	8.82467
	8.83
	8.83841
	8.85255
	8.86118
	8.86432
	8.86654
	8.87864
	8.90702
	8.91149
	8.91295
	8.94587
	8.94672
	8.94775
	8.94855
	8.96461
	8.96733
	8.96951
	8.97129
	8.98475
	8.98535
	9.01339
	9.01443
	9.01579
	9.01882
	9.02468
	9.02917
	9.03779
	9.03823
	9.04474
	9.05185
	9.05435
	9.05527
	9.0634
	9.07855
	9.08038
	9.08134
	9.08483
	9.09257
	9.09846
	9.10265
	9.10306
	9.11405
	9.11545
	9.11832
	9.12515
	9.14053
	9.14839
	9.15205
	9.17139
	9.17144
	9.17179
	9.17625
	9.18391
	9.19151
	9.20528
	9.22427
	9.22782
	9.23142
	9.23192
	9.23624
	9.23846
	9.24159
	9.2431
	9.26043
	9.26511
	9.27333
	9.28255
	9.28999
	9.29173
	9.29224
	9.29743
	9.3017
	9.30453
	9.30457
	9.30528
	9.30867
	9.31113
	9.31434
	9.32355
	9.32971
	9.33736
	9.34472
	9.34809
	9.35467
	9.3601
	9.36116
	9.36366
	9.36692
	9.37021
	9.39286
	9.39363
	9.40371
	9.41223
	9.41456
	9.42364
	9.4279
	9.4314
	9.43577
	9.43945
	9.44548
	9.44696
	9.44799
	9.45935
	9.46145
	9.46602
	9.4711
	9.47425
	9.47505
	9.48863
	9.49468
	9.49612
	9.49928
	9.50466
	9.50717
	9.51928
	9.52509
	9.52755
	9.5295
	9.5361
	9.54947
	9.55277
	9.56525
	9.58927
	9.59146
	9.59608
	9.60227
	9.60326
	9.61282
	9.6134
	9.61566
	9.61711
	9.61792
	9.61996
	9.62167
	9.62584
	9.63813
	9.64763
	9.65005
	9.65473
	9.65477
	9.66596
	9.6703
	9.67565
	9.68028
	9.6806
	9.68584
	9.68935
	9.69259
	9.69677
	9.70222
	9.70907
	9.71256
	9.71529
	9.72411
	9.74666
	9.75335
	9.75631
	9.77103
	9.77233
	9.77404
	9.77503
	9.77828
	9.78874
	9.79037
	9.79664
	9.79905
	9.81305
	9.81453
	9.82717
	9.82995
	9.83288
	9.84744
	9.85277
	9.8568
	9.86714
	9.88827
	9.8888
	9.90365
	9.90525
	9.91187
	9.9172
	9.91942
	9.91983
	9.92573
	9.94094
	9.95025
	9.9574
	9.95916
	9.96664
	9.97115
	9.97189
	9.97859
	9.98892
	10.0057
	10.008
	10.0156
	10.0178
	10.0286
	10.036
	10.059
	10.0604
	10.0621
	10.0631
	10.0702
	10.0804
	10.0827
	10.0831
	10.087
	10.0934
	10.0958
	10.0979
	10.1016
	10.1024
	10.1059
	10.108
	10.1184
	10.1681
	10.1798
	10.1802
	10.188
	10.1891
	10.1977
	10.205
	10.2097
	10.2098
	10.2123
	10.2209
	10.2265
	10.2276
	10.2333
	10.2357
	10.2471
	10.2478
	10.2506
	10.2764
	10.2851
	10.2868
	10.2935
	10.294
	10.3057
	10.3074
	10.3137
	10.3289
	10.3485
	10.3521
	10.363
	10.3669
	10.3718
	10.372
	10.3766
	10.3898
	10.3913
	10.3946
	10.3954
	10.397
	10.4062
	10.4063
	10.4114
	10.4169
	10.4186
	10.4344
	10.439
	10.4424
	10.4503
	10.4556
	10.4568
	10.4581
	10.4609
	10.4827
	10.4837
	10.4842
	10.5017
	10.5085
	10.5323
	10.5393
	10.5406
	10.5425
	10.5453
	10.565
	10.5846
	10.59
	10.5912
	10.5946
	10.5969
	10.5986
	10.6036
	10.6173
	10.6419
	10.6487
	10.6591
	10.6653
	10.6656
	10.6731
	10.6797
	10.6827
	10.694
	10.697
	10.7008
	10.7012
	10.7056
	10.7088
	10.7163
	10.719
	10.7202
	10.741
	10.7423
	10.7523
	10.7568
	10.7622
	10.764
	10.7645
	10.7658
	10.7744
	10.7895
	10.7902
	10.7937
	10.7957
	10.7987
	10.8031
	10.8043
	10.8164
	10.817
	10.8196
	10.8209
	10.8241
	10.8279
	10.833
	10.834
	10.8343
	10.845
	10.845
	10.8474
	10.8499
	10.85
	10.8531
	10.8539
	10.8579
	10.8585
	10.8682
	10.8769
	10.8801
	10.8806
	10.8823
	10.8845
	10.8944
	10.9035
	10.907
	10.9086
	10.9137
	10.9248
	10.9334
	10.9342
	10.9346
	10.939
	10.9427
	10.9433
	10.9456
	10.9535
	10.9665
	10.9676
	10.9743
	10.9774
	10.9819
	10.9821
	10.9902
	10.9905
	10.9916
	10.9949
	10.9991
	11.0016
	11.0133
	11.0224
	11.0232
	11.0234
	11.0312
	11.0349
	11.0474
	11.0479
	11.056
	11.0609
	11.0647
	11.0687
	11.0693
	11.0707
	11.0726
	11.0745
	11.0768
	11.0919
	11.0946
	11.0987
	11.1003
	11.1043
	11.1047
	11.1059
	11.1068
	11.1249
	11.1332
	11.1471
	11.1479
	11.1638
	11.1651
	11.1698
	11.1728
	11.187
	11.2064
	11.209
	11.2117
	11.218
	11.2219
	11.2257
	11.226
	11.2265
	11.2319
	11.2415
	11.2424
	11.2439
	11.245
	11.2464
	11.2467
	11.2528
	11.2617
	11.2681
	11.288
	11.2917
	11.2937
	11.2958
	11.3052
	11.3053
	11.3062
	11.3078
	11.3079
	11.3086
	11.312
	11.3156
	11.3325
	11.3413
	11.3465
	11.3484
	11.3546
	11.3552
	11.3586
	11.3608
	11.3708
	11.3727
	11.3732
	11.3993
	11.4005
	11.401
	11.4093
	11.4117
	11.4176
	11.42
	11.4213
	11.4222
	11.4236
	11.4323
	11.4406
	11.442
	11.4476
	11.4494
	11.4507
	11.4559
	11.459
	11.4596
	11.4597
	11.4683
	11.4684
	11.474
	11.4748
	11.4757
	11.4782
	11.4789
	11.4835
	11.4869
	11.4961
	11.5086
	11.5099
	11.5109
	11.512
	11.5235
	11.5265
	11.537
	11.5417
	11.5454
	11.5506
	11.5588
	11.5634
	11.5686
	11.577
	11.5864
	11.5868
	11.6
	11.602
	11.608
	11.6122
	11.6255
	11.6274
	11.6297
	11.6348
	11.6397
	11.6461
	11.6525
	11.6555
	11.6557
	11.6565
	11.657
	11.6583
	11.6592
	11.6634
	11.6682
	11.6784
	11.6837
	11.6928
	11.6958
	11.6958
	11.6989
	11.7037
	11.7049
	11.7061
	11.7145
	11.7177
	11.7241
	11.7275
	11.7298
	11.7454
	11.7505
	11.7578
	11.7694
	11.7716
	11.7762
	11.7825
	11.7935
	11.7973
	11.8009
	11.8017
	11.8187
	11.8216
	11.8218
	11.8284
	11.8296
	11.8306
	11.8322
	11.8344
	11.8368
	11.8452
	11.855
	11.8701
	11.8779
	11.8862
	11.8916
	11.8931
	11.8938
	11.8956
	11.8995
	11.9029
	11.903
	11.903
	11.9177
	11.9276
	11.9339
	11.9391
	11.9408
	11.9482
	11.9566
	11.9587
	11.9594
	11.967
	11.9702
	11.9713
	11.9716
	11.9798
	12.0019
	12.0118
	12.0181
	12.0249
	12.0453
	12.0485
	12.0501
	12.0519
	12.0532
	12.061
	12.0642
	12.0691
	12.0725
	12.0749
	12.0817
	12.0824
	12.0874
	12.088
	12.0883
	12.0887
	12.0887
	12.0921
	12.0955
	12.1007
	12.1036
	12.1119
	12.1175
	12.1236
	12.1257
	12.1268
	12.1404
	12.1423
	12.1471
	12.1572
	12.1602
	12.1633
	12.1651
	12.1662
	12.1679
	12.1717
	12.1742
	12.1753
	12.1754
	12.1774
	12.1804
	12.1916
	12.1958
	12.1984
	12.2
	12.2036
	12.2097
	12.2152
	12.2183
	12.2206
	12.2234
	12.2235
	12.2243
	12.2299
	12.2367
	12.2388
	12.2401
	12.2584
	12.2603
	12.2641
	12.2689
	12.2746
	12.2758
	12.2762
	12.2829
	12.288
	12.2926
	12.3007
	12.3061
	12.3062
	12.3136
	12.321
	12.3217
	12.3284
	12.3328
	12.3361
	12.3381
	12.3453
	12.3459
	12.3586
	12.3623
	12.3633
	12.3666
	12.3684
	12.3701
	12.3707
	12.375
	12.388
	12.3892
	12.3954
	12.3984
	12.3992
	12.3997
	12.4061
	12.4066
	12.4101
	12.428
	12.4475
	12.4494
	12.4566
	12.4607
	12.4625
	12.4696
	12.4755
	12.4787
	12.4824
	12.4826
	12.5057
	12.5063
	12.5087
	12.5093
	12.5149
	12.515
	12.5154
	12.5243
	12.5245
	12.5284
	12.5353
	12.5355
	12.54
	12.542
	12.5503
	12.5506
	12.5534
	12.567
	12.5772
	12.5775
	12.5813
	12.5834
	12.5884
	12.5918
	12.596
	12.5964
	12.5997
	12.6016
	12.6025
	12.6053
	12.6115
	12.6144
	12.6157
	12.6255
	12.6261
	12.6267
	12.6306
	12.6373
	12.6393
	12.6397
	12.6405
	12.6504
	12.6541
	12.6549
	12.6555
	12.6605
	12.662
	12.6651
	12.6667
	12.6673
	12.6754
	12.681
	12.6859
	12.6884
	12.6897
	12.7125
	12.7168
	12.7309
	12.7316
	12.7378
	12.7453
	12.7483
	12.7536
	12.7545
	12.7595
	12.7652
	12.7682
	12.7799
	12.7812
	12.7856
	12.7894
	12.7977
	12.8057
	12.8111
	12.8119
	12.82
	12.8214
	12.8294
	12.8302
	12.8403
	12.8593
	12.8594
	12.8606
	12.8708
	12.8808
	12.883
	12.8856
	12.8911
	12.906
	12.9072
	12.9162
	12.9173
	12.9181
	12.9219
	12.9225
	12.9267
	12.9282
	12.929
	12.9369
	12.9463
	12.951
	12.9511
	12.9558
	12.9565
	12.9608
	12.9635
	12.9732
	12.98
	12.9805
	12.9827
	12.9863
	12.9894
	13.0029
	13.0031
	13.0175
	13.0177
	13.0265
	13.0322
	13.0401
	13.0405
	13.0459
	13.0484
	13.0538
	13.0567
	13.0573
	13.0579
	13.0601
	13.0655
	13.077
	13.0844
	13.1063
	13.1234
	13.128
	13.1288
	13.1433
	13.1439
	13.1469
	13.1559
	13.1598
	13.1608
	13.1615
	13.1631
	13.1684
	13.1755
	13.1809
	13.1809
	13.1885
	13.202
	13.2113
	13.2195
	13.2285
	13.2304
	13.2333
	13.2417
	13.2481
	13.2489
	13.249
	13.2527
	13.254
	13.2603
	13.2609
	13.2622
	13.2831
	13.2874
	13.2879
	13.2906
	13.2918
	13.2961
	13.2992
	13.3005
	13.3111
	13.3199
	13.3226
	13.3231
	13.34
	13.3405
	13.344
	13.3615
	13.3624
	13.3649
	13.3676
	13.3735
	13.3759
	13.3763
	13.382
	13.3829
	13.3893
	13.4194
	13.445
	13.4474
	13.4483
	13.4556
	13.456
	13.46
	13.4731
	13.4803
	13.486
	13.4878
	13.4884
	13.5093
	13.5103
	13.517
	13.523
	13.5237
	13.5239
	13.5369
	13.5502
	13.5522
	13.5632
	13.599
	13.5994
	13.6028
	13.6047
	13.6107
	13.6151
	13.6189
	13.6242
	13.6246
	13.6306
	13.6324
	13.6368
	13.6374
	13.6405
	13.6408
	13.6486
	13.6489
	13.6541
	13.656
	13.6607
	13.6644
	13.6658
	13.6679
	13.6691
	13.6771
	13.6903
	13.6983
	13.6992
	13.7072
	13.712
	13.7142
	13.7176
	13.7181
	13.7289
	13.7337
	13.7351
	13.7379
	13.7678
	13.7678
	13.7697
	13.7725
	13.7728
	13.7735
	13.7783
	13.7793
	13.7832
	13.7852
	13.786
	13.7875
	13.7877
	13.8107
	13.8113
	13.8189
	13.8319
	13.849
	13.8544
	13.8591
	13.8609
	13.8629
	13.8629
	13.8635
	13.8662
	13.8669
	13.8685
	13.8779
	13.8823
	13.8849
	13.8904
	13.9127
	13.9151
	13.916
	13.9296
	13.9316
	13.9446
	13.9513
	13.9953
	13.9997
	14.0242
	14.0256
	14.0271
	14.0385
	14.0398
	14.0522
	14.0573
	14.0667
	14.0716
	14.0848
	14.0897
	14.0921
	14.0921
	14.0924
	14.0958
	14.0997
	14.0998
	14.1077
	14.1132
	14.1283
	14.1465
	14.1504
	14.1601
	14.1694
	14.1714
	14.1814
	14.1836
	14.1864
	14.1994
	14.2043
	14.2044
	14.2108
	14.2144
	14.2199
	14.2215
	14.2224
	14.2249
	14.2252
	14.2263
	14.2306
	14.2338
	14.2348
	14.2362
	14.2386
	14.2594
	14.2648
	14.2685
	14.2806
	14.2944
	14.2953
	14.2973
	14.2976
	14.3037
	14.304
	14.3124
	14.314
	14.3169
	14.3225
	14.3271
	14.3357
	14.3398
	14.3494
	14.3546
	14.3549
	14.3559
	14.3577
	14.3588
	14.363
	14.3642
	14.3658
	14.3799
	14.3802
	14.3812
	14.3878
	14.3929
	14.4024
	14.4128
	14.4133
	14.414
	14.4156
	14.4216
	14.4256
	14.4256
	14.4282
	14.4324
	14.4359
	14.4383
	14.4389
	14.4411
	14.4413
	14.4484
	14.4503
	14.4664
	14.4675
	14.4793
	14.4894
	14.4911
	14.4912
	14.4918
	14.4972
	14.5069
	14.512
	14.5231
	14.5299
	14.5403
	14.5414
	14.543
	14.5522
	14.5529
	14.553
	14.5564
	14.563
	14.5657
	14.5679
	14.5719
	14.5788
	14.5812
	14.5843
	14.5866
	14.592
	14.5924
	14.5934
	14.6047
	14.6047
	14.6048
	14.6076
	14.63
	14.6455
	14.6463
	14.648
	14.651
	14.652
	14.6539
	14.6628
	14.6645
	14.6761
	14.6841
	14.6867
	14.6951
	14.6997
	14.7004
	14.7047
	14.7112
	14.7236
	14.7257
	14.7307
	14.7318
	14.732
	14.7399
	14.7447
	14.748
	14.7595
	14.7638
	14.7649
	14.7658
	14.7679
	14.7728
	14.7793
	14.7839
	14.7847
	14.7865
	14.7901
	14.8063
	14.817
	14.8178
	14.8192
	14.8272
	14.8311
	14.8315
	14.8334
	14.8722
	14.8731
	14.8736
	14.875
	14.8757
	14.8771
	14.8792
	14.8839
	14.8994
	14.9048
	14.9089
	14.9096
	14.9334
	14.9371
	14.9446
	14.9454
	14.9495
	14.9517
	14.9576
	14.9621
	14.9635
	14.9679
	14.9695
	14.971
	14.9747
	14.976
	14.9832
	14.9845
	14.9868
	14.9906
	15.0132
	15.0224
	15.0268
	15.0275
	15.0323
	15.0328
	15.0369
	15.0507
	15.0516
	15.0692
	15.0715
	15.0766
	15.0843
	15.0998
	15.1099
	15.1118
	15.1293
	15.131
	15.1355
	15.1383
	15.1427
	15.147
	15.1539
	15.1542
	15.1613
	15.1664
	15.1827
	15.1862
	15.1863
	15.1869
	15.1935
	15.1983
	15.1995
	15.2098
	15.2101
	15.2104
	15.2127
	15.2153
	15.2175
	15.2284
	15.2372
	15.2408
	15.2449
	15.2456
	15.2523
	15.2589
	15.2599
	15.2614
	15.2653
	15.2768
	15.2787
	15.2863
	15.287
	15.2957
	15.3257
	15.3264
	15.3298
	15.3481
	15.3499
	15.3505
	15.3505
	15.3514
	15.3515
	15.3526
	15.364
	15.3703
	15.3714
	15.3755
	15.3792
	15.3821
	15.3848
	15.3875
	15.3878
	15.3936
	15.4112
	15.412
	15.4157
	15.4159
	15.4232
	15.4338
	15.4362
	15.4388
	15.443
	15.4525
	15.4546
	15.4666
	15.4704
	15.4724
	15.475
	15.4754
	15.4762
	15.4774
	15.4814
	15.4819
	15.4822
	15.4867
	15.4889
	15.5067
	15.5079
	15.5088
	15.5117
	15.5248
	15.5249
	15.5405
	15.5406
	15.5425
	15.544
	15.5498
	15.5523
	15.5579
	15.5615
	15.5629
	15.5743
	15.5747
	15.5782
	15.5834
	15.5927
	15.5961
	15.6053
	15.6089
	15.6211
	15.6238
	15.6252
	15.628
	15.6281
	15.6368
	15.6678
	15.6766
	15.6818
	15.6834
	15.6837
	15.6911
	15.6922
	15.7011
	15.7078
	15.7146
	15.7306
	15.7391
	15.7409
	15.7413
	15.7472
	15.7612
	15.7654
	15.7728
	15.776
	15.7836
	15.7865
	15.789
	15.7923
	15.8049
	15.8092
	15.8328
	15.8474
	15.8524
	15.8528
	15.8542
	15.8634
	15.8676
	15.8706
	15.8795
	15.8834
	15.884
	15.8863
	15.8965
	15.8966
	15.9041
	15.9149
	15.9235
	15.9304
	15.9367
	15.943
	15.979
	15.9803
	15.9842
	15.9884
	15.9937
	16.0053
	16.009
	16.0108
	16.0114
	16.0218
	16.0259
	16.0334
	16.0386
	16.0392
	16.0416
[truncated: 1,748 more rows]

## Sheet: 22 Sept_c
	Eq Throat Radius
	0.851094
	0.96686
	1.0646
	1.07019
	1.09733		Bins	Frequency
	1.09734		1
	1.09735		2	30
	1.13886		3	39
	1.21386		4	43
	1.21387		5	67
	1.21387		6	66
	1.21389		7	74
	1.21389		8	118
	1.2139		9	125
	1.21391		10	149
	1.34229		20	1556
	1.3423		30	551
	1.34231		40	185
	1.35623		50	50
	1.47675		60	14
	1.47676		70	6
	1.51812		80	4
	1.66503		90	4
	1.7022		100	2
	1.72693		200	11
	1.90344		300
	1.9397
	1.94874
	1.98427
	1.98429
	2.04148
	2.04198
	2.04199
	2.06477
	2.11295
	2.21569
	2.21569
	2.21571
	2.25891
	2.27536
	2.28858
	2.41162
	2.44481
	2.46991
	2.48055
	2.53953
	2.60803
	2.63222
	2.66144
	2.69577
	2.7059
	2.71347
	2.72321
	2.72558
	2.73699
	2.74836
	2.74953
	2.75329
	2.78927
	2.85614
	2.85615
	2.86347
	2.87374
	2.88124
	2.88126
	2.90212
	2.92032
	2.94287
	2.94288
	3.02023
	3.06615
	3.06679
	3.14217
	3.14622
	3.16894
	3.25148
	3.27634
	3.2785
	3.36245
	3.37656
	3.37963
	3.38078
	3.39645
	3.41195
	3.4142
	3.41966
	3.42798
	3.4317
	3.43181
	3.45159
	3.47491
	3.49922
	3.51842
	3.52044
	3.58929
	3.64102
	3.70645
	3.70978
	3.72861
	3.73039
	3.74665
	3.8353
	3.83595
	3.8519
	3.85568
	3.88137
	3.94884
	3.96565
	3.97758
	3.98638
	3.98938
	3.9925
	4.02324
	4.02451
	4.04382
	4.05481
	4.06676
	4.07666
	4.08292
	4.10863
	4.15865
	4.18471
	4.20253
	4.20996
	4.2225
	4.22605
	4.23976
	4.25051
	4.25576
	4.26404
	4.26634
	4.28354
	4.29137
	4.30012
	4.31619
	4.35536
	4.35913
	4.3692
	4.38915
	4.39345
	4.40071
	4.41059
	4.42089
	4.44854
	4.45234
	4.45859
	4.46321
	4.48378
	4.48491
	4.52209
	4.52277
	4.52532
	4.56582
	4.57672
	4.58246
	4.59266
	4.60051
	4.60178
	4.63227
	4.65352
	4.66638
	4.67375
	4.68535
	4.73764
	4.78355
	4.84343
	4.84369
	4.84812
	4.89821
	4.90199
	4.92729
	4.94107
	4.95148
	4.97599
	4.97884
	4.98679
	4.98819
	4.99272
	4.99975
	5.02524
	5.04244
	5.05703
	5.07928
	5.09516
	5.10619
	5.12129
	5.15644
	5.16621
	5.17178
	5.17818
	5.17891
	5.18643
	5.19499
	5.20247
	5.21506
	5.22705
	5.24727
	5.25816
	5.25816
	5.25817
	5.30992
	5.31139
	5.31982
	5.3243
	5.34838
	5.37975
	5.4152
	5.431
	5.44061
	5.45506
	5.46585
	5.47075
	5.47272
	5.49168
	5.49184
	5.50045
	5.50394
	5.52347
	5.57612
	5.57864
	5.57949
	5.58132
	5.59143
	5.59274
	5.59823
	5.60564
	5.6373
	5.67794
	5.6904
	5.6996
	5.72313
	5.74003
	5.77354
	5.79286
	5.79532
	5.79707
	5.83521
	5.83801
	5.84151
	5.84401
	5.87788
	5.91139
	5.93668
	5.9519
	5.97443
	6.00213
	6.01942
	6.0369
	6.04977
	6.06268
	6.10702
	6.14862
	6.15649
	6.18528
	6.19035
	6.20529
	6.20549
	6.20851
	6.21416
	6.22912
	6.23822
	6.25104
	6.25599
	6.25998
	6.26307
	6.27644
	6.28362
	6.28407
	6.28667
	6.3051
	6.32025
	6.32073
	6.32589
	6.35813
	6.36038
	6.36076
	6.3702
	6.38704
	6.38991
	6.39519
	6.40413
	6.40518
	6.42288
	6.44249
	6.46392
	6.50535
	6.51655
	6.52978
	6.5471
	6.5718
	6.57267
	6.59358
	6.59386
	6.60503
	6.60513
	6.61151
	6.62141
	6.63018
	6.64986
	6.67686
	6.68195
	6.70428
	6.7113
	6.72286
	6.75957
	6.76856
	6.77718
	6.79292
	6.79402
	6.79936
	6.85193
	6.85334
	6.88642
	6.91365
	6.93639
	6.95588
	6.97074
	6.972
	6.99811
	7.00103
	7.01305
	7.02038
	7.02525
	7.03458
	7.03938
	7.04839
	7.06905
	7.088
	7.08876
	7.10446
	7.11722
	7.12754
	7.12946
	7.13674
	7.13936
	7.1519
	7.15726
	7.16679
	7.1863
	7.18862
	7.19276
	7.2065
	7.2178
	7.22184
	7.22366
	7.23524
	7.29568
	7.29626
	7.29794
	7.32058
	7.32627
	7.3292
	7.33521
	7.34658
	7.35593
	7.3588
	7.36692
	7.37345
	7.38641
	7.3934
	7.39396
	7.40814
	7.44798
	7.45306
	7.45679
	7.45907
	7.45913
	7.46436
	7.4678
	7.47571
	7.48366
	7.49732
	7.49903
	7.5059
	7.51287
	7.51953
	7.53096
	7.53565
	7.5489
	7.56518
	7.57331
	7.57651
	7.58254
	7.59646
	7.59725
	7.61138
	7.62069
	7.62169
	7.6374
	7.63877
	7.64609
	7.65252
	7.6595
	7.69051
	7.69317
	7.70795
	7.71124
	7.71723
	7.7265
	7.72755
	7.72784
	7.73167
	7.73588
	7.73659
	7.74243
	7.75829
	7.7609
	7.76384
	7.76503
	7.77604
	7.78525
	7.7946
	7.83073
	7.84989
	7.85372
	7.85654
	7.85723
	7.86282
	7.86409
	7.88025
	7.88422
	7.89083
	7.90368
	7.92067
	7.92564
	7.9278
	7.92858
	7.93255
	7.93938
	7.94591
	7.94611
	7.95431
	7.97725
	7.98265
	7.98284
	7.98307
	7.98321
	8.0107
	8.01185
	8.03014
	8.04529
	8.0472
	8.04728
	8.07516
	8.07857
	8.0952
	8.10227
	8.11189
	8.11381
	8.12672
	8.12889
	8.1321
	8.133
	8.14478
	8.15592
	8.15722
	8.15952
	8.15991
	8.16136
	8.16529
	8.16873
	8.17951
	8.18211
	8.1924
	8.20273
	8.22743
	8.23213
	8.23739
	8.24213
	8.24239
	8.2491
	8.27062
	8.27622
	8.27732
	8.27788
	8.28767
	8.28854
	8.29152
	8.30477
	8.30726
	8.31009
	8.31886
	8.32094
	8.32573
	8.33034
	8.37743
	8.38166
	8.38989
	8.39818
	8.40732
	8.41041
	8.41118
	8.42928
	8.4375
	8.43789
	8.441
	8.4461
	8.46499
	8.46604
	8.46676
	8.4684
	8.47192
	8.47211
	8.47403
	8.47788
	8.49252
	8.52253
	8.52568
	8.52716
	8.52841
	8.53342
	8.54092
	8.54111
	8.54268
	8.55754
	8.56625
	8.57306
	8.58004
	8.58847
	8.59681
	8.59856
	8.60349
	8.60768
	8.60858
	8.62341
	8.63199
	8.64874
	8.65051
	8.65608
	8.66231
	8.68013
	8.68077
	8.68254
	8.69426
	8.69513
	8.69669
	8.70369
	8.71092
	8.72298
	8.72582
	8.75635
	8.7592
	8.7692
	8.80403
	8.80565
	8.81804
	8.82601
	8.8381
	8.83825
	8.86203
	8.86272
	8.86567
	8.86928
	8.87851
	8.92941
	8.93306
	8.93547
	8.96901
	8.96951
	8.97401
	8.97923
	8.99737
	9.00275
	9.0036
	9.00398
	9.00536
	9.00538
	9.01339
	9.015
	9.02591
	9.05367
	9.05889
	9.07455
	9.0753
	9.07542
	9.08045
	9.0939
	9.10314
	9.10665
	9.10719
	9.11298
	9.11619
	9.11697
	9.12139
	9.13511
	9.14407
	9.15809
	9.16707
	9.17378
	9.17703
	9.18448
	9.18451
	9.20215
	9.21894
	9.22133
	9.23846
	9.26528
	9.27262
	9.27419
	9.27722
	9.29332
	9.29743
	9.30013
	9.31674
	9.31759
	9.3368
	9.33885
	9.37359
	9.3842
	9.38487
	9.3877
	9.40224
	9.40414
	9.42001
	9.43039
	9.43374
	9.45541
	9.45934
	9.45935
	9.46352
	9.47711
	9.48651
	9.49316
	9.50669
	9.50717
	9.51399
	9.5195
	9.52115
	9.52361
	9.53308
	9.53489
	9.53556
	9.53622
	9.5367
	9.53934
	9.54703
	9.55364
	9.55611
	9.57012
	9.58188
	9.58739
	9.59016
	9.59677
	9.59993
	9.60945
	9.61158
	9.61566
	9.61839
	9.62085
	9.62176
	9.63387
	9.63407
	9.64851
	9.65017
	9.65425
	9.65653
	9.66545
	9.67419
	9.67531
	9.67565
	9.6862
	9.68633
	9.69585
	9.69989
	9.70431
	9.70782
	9.71047
	9.71269
	9.71884
	9.72947
	9.73382
	9.73454
	9.75075
	9.7646
	9.76933
	9.77103
	9.77721
	9.77793
	9.78874
	9.79564
	9.7984
	9.80716
	9.8102
	9.81433
	9.8151
	9.81749
	9.82987
	9.83214
	9.83288
	9.85754
	9.87532
	9.87688
	9.87731
	9.87994
	9.88138
	9.89707
	9.90525
	9.91414
	9.93113
	9.93193
	9.93336
	9.94123
	9.94452
	9.94532
	9.9525
	9.97027
	9.97299
	9.98392
	9.98661
	9.9903
	9.99492
	10.0032
	10.0133
	10.0204
	10.0258
	10.0268
	10.0292
	10.0395
	10.0432
	10.0512
	10.0568
	10.0696
	10.0722
	10.0808
	10.0821
	10.0822
	10.088
	10.0904
	10.0934
	10.0978
	10.0991
	10.1025
	10.1077
	10.1313
	10.1321
	10.1455
	10.1468
	10.1505
	10.161
	10.1634
	10.1648
	10.1673
	10.1802
	10.1866
	10.187
	10.2127
	10.2135
	10.2218
	10.2252
	10.2351
	10.2412
	10.257
	10.2601
	10.2701
	10.2706
	10.2772
	10.2957
	10.3005
	10.3061
	10.3066
	10.3081
	10.3132
	10.3147
	10.3333
	10.3349
	10.3376
	10.3408
	10.3594
	10.3611
	10.367
	10.3741
	10.3753
	10.3977
	10.4024
	10.4027
	10.4038
	10.4264
	10.4327
	10.4505
	10.4553
	10.4568
	10.457
	10.4668
	10.4668
	10.4866
	10.4912
	10.4937
	10.4988
	10.5049
	10.5068
	10.5161
	10.5316
	10.5409
	10.5754
	10.5757
	10.5804
	10.5925
	10.6046
	10.6212
	10.6247
	10.6313
	10.6342
	10.6507
	10.6617
	10.6619
	10.6693
	10.6736
	10.6802
	10.6821
	10.6842
	10.7275
	10.7341
	10.7379
	10.7432
	10.7436
	10.7447
	10.7617
	10.7622
	10.764
	10.7719
	10.7766
	10.7854
	10.786
	10.7928
	10.7937
	10.8068
	10.8167
	10.8263
	10.8265
	10.8287
	10.8351
	10.8511
	10.8689
	10.8744
	10.8747
	10.8817
	10.8997
	10.9171
	10.9318
	10.9338
	10.9346
	10.9352
	10.9367
	10.9415
	10.947
	10.9488
	10.9657
	10.9664
	10.9697
	10.9803
	10.9871
	10.9899
	10.9966
	10.9974
	10.9997
	11.0025
	11.0101
	11.0112
	11.0262
	11.0362
	11.0367
	11.0453
	11.0461
	11.0474
	11.055
	11.0569
	11.0668
	11.0745
	11.0856
	11.0946
	11.1022
	11.104
	11.1091
	11.1141
	11.1184
	11.1194
	11.1309
	11.1328
	11.1349
	11.135
	11.1361
	11.1368
	11.1391
	11.141
	11.1424
	11.148
	11.1507
	11.1545
	11.1553
	11.164
	11.1649
	11.1651
	11.1652
	11.1663
	11.1697
	11.1706
	11.1709
	11.1728
	11.174
	11.1836
	11.1857
	11.1924
	11.1935
	11.1959
	11.205
	11.2098
	11.2357
	11.2377
	11.241
	11.2424
	11.2498
	11.2698
	11.2744
	11.2757
	11.2937
	11.3001
	11.3078
	11.3189
	11.3247
	11.3423
	11.3441
	11.3479
	11.3483
	11.3607
	11.3649
	11.367
	11.3702
	11.3808
	11.3981
	11.4038
	11.4132
	11.4132
	11.4138
	11.4355
	11.4374
	11.4392
	11.4394
	11.4397
	11.4408
	11.4413
	11.4547
	11.4551
	11.4648
	11.4653
	11.4742
	11.4783
	11.4914
	11.4942
	11.4982
	11.4993
	11.5007
	11.5012
	11.5051
	11.5098
	11.5222
	11.5291
	11.5301
	11.5319
	11.541
	11.5635
	11.5698
	11.5757
	11.5812
	11.5852
	11.5886
	11.5966
	11.5978
	11.602
	11.6111
	11.6127
	11.6193
	11.6212
	11.6213
	11.6265
	11.6497
	11.6528
	11.6568
	11.6591
	11.6635
	11.6645
	11.6654
	11.6718
	11.6718
	11.673
	11.6947
	11.7017
	11.7024
	11.7058
	11.7138
	11.7191
	11.7194
	11.7296
	11.7302
	11.7319
	11.7338
	11.7411
	11.7462
	11.7521
	11.7553
	11.7573
	11.7588
	11.7637
	11.7704
	11.7762
	11.7788
	11.7793
	11.7806
	11.7847
	11.7921
	11.7922
	11.8025
	11.808
	11.8082
	11.8083
	11.8085
	11.8173
	11.8175
	11.8211
	11.8258
	11.8415
	11.8441
	11.847
	11.8636
	11.8698
	11.8708
	11.8912
	11.896
	11.8981
	11.9056
	11.9088
	11.9105
	11.9279
	11.9317
	11.9323
	11.9403
	11.9468
	11.9468
	11.9573
	11.967
	11.9675
	11.9741
	11.9898
	11.9919
	11.9927
	11.9965
	12.0026
	12.0028
	12.0037
	12.0079
	12.0203
	12.0209
	12.0276
	12.0419
	12.0453
	12.046
	12.0462
	12.0478
	12.0589
	12.0656
	12.0675
	12.0749
	12.0795
	12.081
	12.0824
	12.0865
	12.0889
	12.0951
	12.0965
	12.0975
	12.1001
	12.1082
	12.1089
	12.1119
	12.1182
	12.1237
	12.1378
	12.1401
	12.1452
	12.158
	12.1652
	12.1683
	12.1808
	12.1826
	12.1868
	12.189
	12.2004
	12.2008
	12.2053
	12.2067
	12.2237
	12.2248
	12.2317
	12.232
	12.2337
	12.2363
	12.2431
	12.2434
	12.2449
	12.2487
	12.2566
	12.2573
	12.2591
	12.2665
	12.2684
	12.2762
	12.2896
	12.2942
	12.2961
	12.299
	12.3022
	12.3051
	12.3088
	12.3106
	12.3112
	12.318
	12.3209
	12.3293
	12.3305
	12.3346
	12.3381
	12.3388
	12.3512
	12.3543
	12.3593
	12.3708
	12.3845
	12.3865
	12.3865
	12.4022
	12.4036
	12.4156
	12.4214
	12.4229
	12.4248
	12.4427
	12.4468
	12.4517
	12.4543
	12.4682
	12.4688
	12.469
	12.4739
	12.477
	12.4892
	12.4895
	12.4985
	12.5026
	12.5068
	12.5109
	12.5121
	12.5213
	12.5223
	12.537
	12.5404
	12.5481
	12.5492
	12.5549
	12.5644
	12.5674
	12.5691
	12.5736
	12.5754
	12.5755
	12.5886
	12.5927
	12.5997
	12.6053
	12.6176
	12.6283
	12.6335
	12.6617
	12.6629
	12.6639
	12.6648
	12.6665
	12.6696
	12.6772
	12.6844
	12.6848
	12.6864
	12.6893
	12.6917
	12.6917
	12.7035
	12.7059
	12.7117
	12.7167
	12.7174
	12.73
	12.7347
	12.7436
	12.7478
	12.7482
	12.7493
	12.763
	12.7669
	12.7853
	12.8006
	12.8186
	12.8198
	12.8258
	12.8399
	12.8422
	12.8593
	12.8619
	12.8632
	12.8798
	12.8865
	12.8943
	12.9051
	12.9091
	12.9141
	12.9213
	12.9267
	12.9294
	12.9317
	12.9397
	12.9419
	12.9457
	12.9495
	12.9607
	12.9629
	12.9791
	12.9841
	12.9879
	12.9941
	13.0112
	13.012
	13.0157
	13.0363
	13.0439
	13.0488
	13.058
	13.0599
	13.062
	13.062
	13.0633
	13.0657
	13.0683
	13.0695
	13.0792
	13.0874
	13.0992
	13.1081
	13.1245
	13.1245
	13.1351
	13.1373
	13.1411
	13.1539
	13.1565
	13.1637
	13.1679
	13.1813
	13.1884
	13.1895
	13.1904
	13.1911
	13.1948
	13.2083
	13.2091
	13.2115
	13.2364
	13.2384
	13.2459
	13.2472
	13.2503
	13.2515
	13.2518
	13.2591
	13.2611
	13.2685
	13.2701
	13.2748
	13.2769
	13.279
	13.2958
	13.2961
	13.3029
	13.307
	13.3117
	13.3139
	13.3247
	13.3256
	13.3302
	13.3363
	13.3392
	13.3395
	13.3431
	13.344
	13.3473
	13.3527
	13.3639
	13.3724
	13.3801
	13.3818
	13.3899
	13.4017
	13.405
	13.4058
	13.4127
	13.4144
	13.415
	13.4163
	13.4272
	13.435
	13.4458
	13.459
	13.4605
	13.4643
	13.4958
	13.5028
	13.5116
	13.5236
	13.543
	13.5445
	13.5451
	13.5496
	13.5581
	13.5724
	13.5756
	13.5903
	13.5913
	13.6077
	13.6109
	13.6176
	13.6256
	13.6259
	13.6264
	13.6291
	13.6407
	13.6428
	13.6462
	13.653
	13.6547
	13.6717
	13.6722
	13.6771
	13.6853
	13.6887
	13.6997
	13.7016
	13.7029
	13.7036
	13.707
	13.708
	13.7167
	13.7205
	13.7265
	13.7349
	13.757
	13.7735
	13.7743
	13.7772
	13.7903
	13.8023
	13.8056
	13.8287
	13.8427
	13.8662
	13.8665
	13.8671
	13.8678
	13.8903
	13.8911
	13.9036
	13.9045
	13.9081
	13.9177
	13.9186
	13.923
	13.9293
	13.9318
	13.9418
	13.9598
	13.9608
	13.9639
	13.9686
	13.9743
	13.9802
	13.9832
	13.9844
	13.9852
	13.9897
	13.9916
	13.9973
	14.009
	14.0294
	14.0394
	14.043
	14.0462
	14.0573
	14.0626
	14.0866
	14.0897
	14.0915
	14.0981
	14.0988
	14.1008
	14.1072
	14.1126
	14.127
	14.1302
	14.131
	14.1457
	14.1482
	14.1527
	14.1546
	14.1633
	14.1847
	14.1925
	14.1925
	14.1938
	14.2053
	14.2094
	14.2158
	14.2215
	14.2221
	14.2384
	14.2386
	14.2423
	14.2449
	14.2621
	14.282
	14.2917
	14.3097
	14.3119
	14.3234
	14.3244
	14.3248
	14.3249
	14.3289
	14.3386
	14.343
	14.3581
	14.363
	14.3705
	14.3751
	14.3898
	14.399
	14.4003
	14.4005
	14.4018
	14.4081
	14.4105
	14.423
	14.4251
	14.4378
	14.4399
	14.4418
	14.4538
	14.459
	14.4615
	14.4645
	14.4652
	14.468
	14.4748
	14.4766
	14.4788
	14.4802
	14.484
	14.4876
	14.4896
	14.4928
	14.501
	14.5015
	14.5056
	14.5084
	14.5097
	14.5139
	14.5213
	14.5232
	14.5254
	14.5265
	14.5651
	14.5651
	14.5685
	14.5793
	14.5806
	14.5931
	14.6086
	14.6104
	14.6138
	14.6165
	14.6178
	14.6213
	14.6284
	14.6334
	14.6516
	14.6527
	14.6533
	14.6599
	14.66
	14.6828
	14.7016
	14.709
	14.7095
	14.7098
	14.7137
	14.7147
	14.7157
	14.7214
	14.7259
	14.7292
	14.7297
	14.7482
	14.7509
	14.7684
	14.7817
	14.7852
	14.7857
	14.8034
	14.8149
	14.8205
	14.8282
	14.8303
	14.8353
	14.8399
	14.8402
	14.8425
	14.8452
	14.8459
	14.8466
	14.8474
	14.8493
	14.8573
	14.8676
	14.8727
	14.8838
	14.8868
	14.8897
	14.8935
	14.9021
	14.9074
	14.9156
	14.9236
	14.9287
	14.9331
	14.9459
	14.9488
	14.9585
	14.9596
	14.9614
	14.9629
	14.9649
	14.9701
	14.9711
	14.9749
	14.9782
	14.9789
	14.9938
	15.0028
	15.0044
	15.0196
	15.0516
	15.07
	15.0704
	15.0722
	15.0771
	15.0885
	15.0914
	15.1054
	15.1135
	15.1279
	15.1414
	15.1419
	15.1492
	15.157
	15.16
	15.1649
	15.1935
	15.1969
	15.2003
	15.2013
	15.2029
	15.2046
	15.2127
	15.2129
	15.2319
	15.2348
	15.2409
	15.2513
	15.2571
	15.2576
	15.2585
	15.2616
	15.2667
	15.2695
	15.2755
	15.2819
	15.2823
	15.2824
	15.2837
	15.2942
	15.2963
	15.2979
	15.3215
	15.3236
	15.3262
	15.3278
	15.3295
	15.3362
	15.3471
	15.3492
	15.3553
	15.3589
	15.359
	15.361
	15.3618
	15.3654
	15.3695
	15.3982
	15.4
	15.4127
	15.4141
	15.4168
	15.4188
	15.4216
	15.4226
	15.4378
	15.4471
	15.455
	15.4602
	15.4772
	15.4853
	15.4882
	15.4921
	15.5048
	15.507
	15.5176
	15.5277
	15.5311
	15.5389
	15.5422
	15.5426
	15.5496
	15.5498
	15.553
	15.5545
	15.5666
	15.5741
	15.577
	15.5842
	15.5971
	15.5997
	15.6043
	15.6055
	15.6121
	15.622
	15.6325
	15.6368
	15.66
	15.6618
	15.6621
	15.664
	15.6653
	15.6795
	15.6895
	15.6919
	15.6938
	15.6966
	15.7062
	15.7237
	15.7239
	15.7306
	15.7318
	15.7344
	15.7612
	15.7627
	15.7842
	15.7857
	15.8021
	15.8059
	15.8103
	15.8166
	15.8218
	15.8365
	15.8375
	15.8376
	15.8535
	15.8838
	15.8861
	15.8895
	15.8915
	15.8991
	15.9033
	15.9143
	15.9154
	15.9318
	15.9375
	15.9434
	15.9482
	15.9512
	15.9533
	15.9646
	15.9662
	15.989
	15.9915
	15.9983
	16.0064
	16.0078
	16.0124
	16.0149
	16.0288
	16.0317
	16.0416
	16.0459
	16.0561
	16.0596
	16.0608
	16.0708
	16.0849
	16.0858
	16.0883
	16.0896
	16.0898
	16.1227
	16.1284
	16.1399
	16.1418
	16.1431
	16.1522
	16.1656
	16.1748
	16.1762
	16.1871
	16.1978
	16.2011
	16.2057
	16.2132
	16.2162
	16.2351
	16.2502
	16.2588
	16.2611
	16.2727
	16.2742
	16.2758
	16.2773
	16.2803
	16.2833
	16.2957
	16.2992
	16.3115
	16.3121
	16.3256
	16.3264
	16.3266
	16.3303
	16.3349
	16.3405
	16.3435
	16.3486
	16.3532
	16.3653
	16.3784
	16.3831
	16.3971
	16.3998
	16.4035
	16.4068
	16.4144
	16.4161
	16.4218
	16.4334
	16.4426
	16.4431
	16.4659
	16.4717
	16.4775
	16.4883
	16.4912
	16.4982
	16.5106
	16.5334
	16.5428
	16.553
	16.557
	16.5713
	16.5928
	16.594
	16.6186
	16.6193
	16.6418
	16.6465
	16.6636
	16.6641
	16.6737
	16.6966
	16.717
	16.7192
	16.721
	16.7296
	16.7427
	16.7485
	16.7599
	16.813
	16.8185
	16.8262
	16.8458
	16.8529
	16.8551
	16.8559
	16.8568
	16.8622
	16.8766
	16.9047
	16.9074
	16.9079
	16.9205
	16.9268
	16.9357
	16.9587
	16.9619
	16.9633
	16.9656
	16.9758
	16.9941
	16.9971
	17.0105
	17.0158
	17.024
	17.0433
	17.0459
	17.0465
	17.0511
	17.0779
	17.082
	17.0961
	17.105
	17.1066
	17.1286
	17.1479
	17.1529
	17.1619
	17.1637
	17.1703
	17.181
	17.201
	17.2026
	17.2098
	17.2252
	17.2274
	17.229
	17.2819
	17.2852
	17.2922
	17.3062
	17.309
	17.3113
	17.3239
	17.337
	17.3451
	17.3469
	17.3587
	17.364
	17.3731
	17.3819
	17.3835
	17.4056
	17.4113
	17.4171
	17.4216
	17.4231
	17.4246
	17.4277
	17.4297
	17.4409
	17.4507
	17.453
	17.4644
	17.4729
	17.476
	17.4806
	17.4828
	17.4857
	17.4863
	17.4881
	17.4886
	17.4997
	17.4998
	17.5027
	17.5101
	17.5108
	17.5141
	17.5174
	17.5195
	17.528
	17.5317
	17.5367
	17.5536
	17.5603
	17.5762
	17.5873
	17.5904
	17.5906
	17.5926
	17.5938
	17.6004
	17.6071
	17.6099
	17.619
	17.6293
	17.6407
	17.6431
	17.6676
	17.671
	17.6753
	17.692
	17.6936
	17.7202
	17.7236
	17.7249
	17.7287
	17.7358
	17.7536
	17.7586
	17.7594
	17.762
	17.7733
	17.7843
	17.7846
	17.8009
	17.8079
	17.8097
	17.8118
	17.8124
	17.8142
	17.8424
	17.8452
	17.8481
	17.867
	17.8756
	17.9255
	17.9292
	17.9389
	17.9403
	17.9426
	17.9472
	17.9576
	17.9607
	17.9804
	17.9944
	17.9984
	18.0023
	18.0033
	18.0111
	18.0178
	18.0216
	18.0243
	18.0255
	18.035
	18.0429
	18.0467
	18.0494
	18.0657
	18.0757
	18.0817
	18.0827
	18.0918
	18.0974
	18.098
	18.103
	18.1133
	18.1255
	18.1301
	18.1352
	18.1554
	18.1628
	18.1645
	18.1862
	18.2015
	18.2059
	18.2069
	18.21
	18.2145
	18.2149
	18.2151
	18.2278
	18.2313
	18.2357
	18.2408
	18.26
	18.266
	18.2928
	18.2957
	18.3165
	18.3216
	18.341
	18.3543
	18.3566
	18.3602
	18.3737
	18.3776
	18.3831
	18.3863
	18.4083
	18.4092
	18.4323
[truncated: 1,095 more rows]

## Sheet: 25 Sept_a
	Eq Throat Radius
	0.851085
	0.8511
	0.966841
	0.966847
	1.21388		Bins	Frequency
	1.21388		1
	1.21389		2	26
	1.22687		3	22
	1.23396		4	33
	1.30578		5	54
	1.31294		6	51
	1.32778		7	66
	1.34228		8	78
	1.3423		9	89
	1.36734		10	110
	1.45487		20	1194
	1.4549		30	644
	1.47674		40	233
	1.63236		50	84
	1.72017		60	49
	1.76065		70	18
	1.77297		80	10
	1.80587		90	7
	1.88223		100	4
	1.92311		200	3
	1.93759		300
	2.00176
	2.12557
	2.18292
	2.18769
	2.2157
	2.2157
	2.26156
	2.36522
	2.36694
	2.43911
	2.48404
	2.53345
	2.65099
	2.65289
	2.66124
	2.67022
	2.73309
	2.83001
	2.86088
	2.89037
	2.94505
	2.95577
	3.07674
	3.08809
	3.09841
	3.11101
	3.12959
	3.16276
	3.16952
	3.17885
	3.2053
	3.3129
	3.31484
	3.32578
	3.38045
	3.40862
	3.43979
	3.45044
	3.48778
	3.50022
	3.50884
	3.56066
	3.59565
	3.59796
	3.74717
	3.75681
	3.81258
	3.83934
	3.87851
	3.94917
	3.96029
	3.96202
	3.96783
	3.97765
	3.97788
	4.05996
	4.0855
	4.096
	4.11768
	4.11979
	4.1728
	4.1856
	4.27124
	4.27334
	4.29213
	4.30303
	4.31893
	4.32232
	4.36566
	4.3849
	4.38991
	4.40096
	4.41451
	4.42594
	4.42651
	4.45942
	4.4709
	4.47516
	4.47967
	4.50943
	4.51498
	4.53053
	4.55622
	4.57959
	4.58978
	4.6231
	4.62531
	4.62773
	4.63167
	4.64966
	4.68823
	4.69537
	4.70831
	4.71588
	4.71799
	4.72025
	4.73024
	4.74377
	4.77301
	4.79516
	4.83096
	4.83108
	4.87563
	4.87918
	4.90937
	4.92689
	4.9345
	4.98713
	4.99975
	5.06298
	5.08311
	5.08374
	5.10806
	5.1157
	5.1258
	5.13617
	5.14725
	5.19398
	5.25264
	5.2537
	5.26016
	5.29224
	5.30374
	5.32221
	5.34666
	5.35979
	5.37083
	5.37717
	5.41957
	5.41982
	5.42425
	5.45061
	5.4679
	5.46977
	5.53093
	5.56785
	5.57885
	5.583
	5.60853
	5.64961
	5.65091
	5.66176
	5.67945
	5.69462
	5.70733
	5.74172
	5.7603
	5.7727
	5.77624
	5.79215
	5.84384
	5.85854
	5.86392
	5.87904
	5.88765
	5.90478
	5.96931
	5.975
	5.9964
	5.9977
	6.02733
	6.0315
	6.0715
	6.07419
	6.13684
	6.1427
	6.14435
	6.14909
	6.15592
	6.16973
	6.17835
	6.17926
	6.18271
	6.19896
	6.25516
	6.2631
	6.27524
	6.28776
	6.29324
	6.32685
	6.33448
	6.36916
	6.3758
	6.42862
	6.44328
	6.4448
	6.45263
	6.46685
	6.48255
	6.50979
	6.51578
	6.51631
	6.53435
	6.55206
	6.55774
	6.582
	6.59481
	6.6031
	6.61911
	6.64399
	6.64633
	6.65527
	6.66307
	6.66518
	6.67638
	6.6998
	6.72822
	6.73422
	6.75369
	6.76208
	6.78573
	6.79566
	6.81314
	6.82532
	6.8449
	6.84663
	6.87741
	6.87927
	6.89178
	6.92881
	6.92911
	6.93974
	6.95004
	6.96817
	6.99206
	6.99998
	7.00483
	7.01273
	7.03766
	7.03887
	7.03937
	7.05869
	7.05911
	7.07018
	7.08
	7.08199
	7.10438
	7.12771
	7.1445
	7.17504
	7.18293
	7.18618
	7.19231
	7.19377
	7.19789
	7.19903
	7.25348
	7.26739
	7.3074
	7.31296
	7.32818
	7.35375
	7.35651
	7.35856
	7.35988
	7.36872
	7.39265
	7.40269
	7.41108
	7.41458
	7.43081
	7.44629
	7.46312
	7.49596
	7.4997
	7.51669
	7.55834
	7.56688
	7.59333
	7.60786
	7.61323
	7.6133
	7.62114
	7.65847
	7.67883
	7.68256
	7.68345
	7.68974
	7.68981
	7.69012
	7.69704
	7.69909
	7.72037
	7.753
	7.80095
	7.80699
	7.83202
	7.85776
	7.86068
	7.8645
	7.87375
	7.88198
	7.88943
	7.89298
	7.89508
	7.89843
	7.90479
	7.91481
	7.92212
	7.92419
	7.92437
	7.93228
	7.96317
	7.99298
	8.01259
	8.01655
	8.02591
	8.03092
	8.03716
	8.06485
	8.07196
	8.08757
	8.09474
	8.09904
	8.09908
	8.11854
	8.11927
	8.13116
	8.14528
	8.14699
	8.16222
	8.17042
	8.19302
	8.19854
	8.20166
	8.20996
	8.23103
	8.2372
	8.24587
	8.24947
	8.26524
	8.26595
	8.2859
	8.2871
	8.29242
	8.3358
	8.34903
	8.35437
	8.39952
	8.40063
	8.40074
	8.4355
	8.46417
	8.46642
	8.46954
	8.48939
	8.49056
	8.50053
	8.50152
	8.50598
	8.50746
	8.52308
	8.53398
	8.54012
	8.54511
	8.54609
	8.55341
	8.55962
	8.61662
	8.65345
	8.65744
	8.67766
	8.67778
	8.68128
	8.69538
	8.73243
	8.74456
	8.75095
	8.75199
	8.75801
	8.76245
	8.76768
	8.77329
	8.78701
	8.78998
	8.7991
	8.82006
	8.83145
	8.84104
	8.86044
	8.87279
	8.8796
	8.88461
	8.90065
	8.94788
	8.94817
	8.95026
	8.96159
	8.97462
	8.98049
	8.98359
	8.99592
	8.99917
	9.00425
	9.03898
	9.07477
	9.11384
	9.12401
	9.1466
	9.1494
	9.15907
	9.16719
	9.19029
	9.19712
	9.19791
	9.21172
	9.21952
	9.22392
	9.22677
	9.23926
	9.2657
	9.26664
	9.27751
	9.27773
	9.28178
	9.29328
	9.32164
	9.32858
	9.32971
	9.33104
	9.33281
	9.33508
	9.33648
	9.35511
	9.36904
	9.37734
	9.38143
	9.38271
	9.38334
	9.39657
	9.39673
	9.40669
	9.40848
	9.44111
	9.44153
	9.46179
	9.46874
	9.48284
	9.49253
	9.50206
	9.50579
	9.51165
	9.51413
	9.52824
	9.53686
	9.53782
	9.54923
	9.57636
	9.58801
	9.59255
	9.61231
	9.66172
	9.66488
	9.67678
	9.6796
	9.68107
	9.68371
	9.69132
	9.69356
	9.7005
	9.71451
	9.71741
	9.72269
	9.7338
	9.74447
	9.75009
	9.75249
	9.75356
	9.75357
	9.76779
	9.77224
	9.78344
	9.79545
	9.79605
	9.79913
	9.80508
	9.83216
	9.84225
	9.85145
	9.85824
	9.86105
	9.862
	9.87123
	9.87412
	9.87515
	9.8782
	9.87993
	9.89199
	9.89379
	9.90228
	9.91379
	9.91636
	9.91677
	9.91928
	9.92396
	9.92601
	9.94643
	9.94905
	9.95391
	9.95605
	9.95788
	9.9687
	9.98361
	10.04
	10.0536
	10.0555
	10.0587
	10.061
	10.0634
	10.0647
	10.0759
	10.0911
	10.1011
	10.1064
	10.1274
	10.154
	10.1561
	10.1654
	10.1783
	10.1996
	10.2073
	10.2075
	10.2234
	10.2405
	10.2486
	10.2597
	10.2735
	10.2829
	10.298
	10.3188
	10.3199
	10.3444
	10.3459
	10.352
	10.3581
	10.3628
	10.3862
	10.3917
	10.3959
	10.4239
	10.4239
	10.4337
	10.443
	10.4591
	10.4674
	10.4807
	10.5028
	10.5049
	10.5057
	10.511
	10.52
	10.5285
	10.5605
	10.5726
	10.574
	10.5778
	10.5869
	10.5882
	10.6125
	10.6147
	10.6152
	10.6187
	10.6205
	10.623
	10.6373
	10.6489
	10.6552
	10.6566
	10.6596
	10.6741
	10.7111
	10.7301
	10.7311
	10.736
	10.748
	10.7512
	10.7548
	10.7633
	10.7703
	10.7789
	10.7801
	10.7823
	10.7837
	10.7883
	10.7958
	10.797
	10.8022
	10.8026
	10.8236
	10.8425
	10.844
	10.8709
	10.8954
	10.9038
	10.9163
	10.9239
	10.9261
	10.9339
	10.9449
	10.953
	10.9598
	10.9702
	10.9855
	11.0195
	11.03
	11.0312
	11.0442
	11.0626
	11.0663
	11.0671
	11.0682
	11.0803
	11.0824
	11.0853
	11.0928
	11.0933
	11.0961
	11.1019
	11.104
	11.1051
	11.1052
	11.1078
	11.1135
	11.133
	11.1419
	11.1497
	11.15
	11.1584
	11.1599
	11.163
	11.1733
	11.1762
	11.1774
	11.1859
	11.2062
	11.2063
	11.214
	11.219
	11.2357
	11.2392
	11.2516
	11.2518
	11.2683
	11.2937
	11.2961
	11.2989
	11.3039
	11.3111
	11.3142
	11.3163
	11.3196
	11.3303
	11.3327
	11.3394
	11.3404
	11.3466
	11.3626
	11.3689
	11.3739
	11.4014
	11.4038
	11.41
	11.4196
	11.4291
	11.4404
	11.4421
	11.4678
	11.4703
	11.4962
	11.5009
	11.5165
	11.5336
	11.5473
	11.5969
	11.6128
	11.618
	11.6223
	11.649
	11.6659
	11.6702
	11.6926
	11.7018
	11.7148
	11.7161
	11.7277
	11.7369
	11.7378
	11.7394
	11.7435
	11.7455
	11.752
	11.758
	11.765
	11.7676
	11.7697
	11.7738
	11.7948
	11.7975
	11.799
	11.8012
	11.8022
	11.8057
	11.8117
	11.8119
	11.8251
	11.8282
	11.854
	11.8641
	11.8786
	11.8887
	11.895
	11.898
	11.9004
	11.9016
	11.9036
	11.9121
	11.9124
	11.9226
	11.9386
	11.9402
	11.941
	11.9454
	11.9478
	11.9642
	11.9807
	11.983
	11.9869
	11.9918
	11.9983
	12.004
	12.0152
	12.0168
	12.0455
	12.0514
	12.0556
	12.0758
	12.0775
	12.0846
	12.0862
	12.0888
	12.0992
	12.1005
	12.1081
	12.1097
	12.1271
	12.1312
	12.1313
	12.1315
	12.1368
	12.1393
	12.143
	12.1438
	12.1633
	12.1666
	12.1682
	12.169
	12.1713
	12.1744
	12.1907
	12.1975
	12.2083
	12.2096
	12.2131
	12.2173
	12.2208
	12.2433
	12.2655
	12.2672
	12.2695
	12.2983
	12.2986
	12.3109
	12.3216
	12.3298
	12.3585
	12.3605
	12.3714
	12.3834
	12.3859
	12.3967
	12.4033
	12.4109
	12.4394
	12.4541
	12.4554
	12.4725
	12.4796
	12.4955
	12.4965
	12.5042
	12.5131
	12.5177
	12.5328
	12.5335
	12.544
	12.5459
	12.5474
	12.55
	12.5591
	12.5597
	12.5615
	12.5758
	12.5824
	12.5831
	12.6125
	12.6229
	12.6258
	12.6468
	12.6513
	12.6558
	12.6694
	12.6807
	12.6857
	12.6881
	12.7038
	12.7362
	12.7446
	12.7553
	12.7591
	12.7599
	12.7617
	12.7668
	12.7703
	12.7783
	12.7863
	12.7914
	12.8032
	12.8057
	12.8076
	12.8153
	12.8284
	12.8331
	12.8333
	12.837
	12.8443
	12.8477
	12.8487
	12.8766
	12.8779
	12.8807
	12.8826
	12.91
	12.9128
	12.9258
	12.9291
	12.9302
	12.9513
	12.9622
	12.9732
	12.9751
	12.9766
	12.9779
	12.9802
	13.0009
	13.002
	13.0032
	13.0116
	13.0197
	13.0287
	13.042
	13.0431
	13.0493
	13.0722
	13.0762
	13.0768
	13.0965
	13.1046
	13.108
	13.1133
	13.1137
	13.1224
	13.1347
	13.1379
	13.1383
	13.1395
	13.1446
	13.1484
	13.1493
	13.1533
	13.1732
	13.1833
	13.1839
	13.1839
	13.1894
	13.1917
	13.1929
	13.1943
	13.2066
	13.2171
	13.2209
	13.2277
	13.2424
	13.2459
	13.2469
	13.2876
	13.2891
	13.292
	13.2953
	13.2976
	13.3071
	13.3074
	13.3149
	13.3226
	13.3289
	13.329
	13.3409
	13.3442
	13.3456
	13.3625
	13.3681
	13.3726
	13.3751
	13.384
	13.3847
	13.3909
	13.3936
	13.3972
	13.415
	13.4232
	13.4233
	13.4235
	13.4243
	13.4268
	13.4396
	13.4448
	13.4458
	13.4612
	13.4633
	13.4687
	13.4741
	13.4743
	13.476
	13.4871
	13.5008
	13.5081
	13.5256
	13.5293
	13.5522
	13.5757
	13.5759
	13.5779
	13.5957
	13.5977
	13.6222
	13.6464
	13.6468
	13.6478
	13.6501
	13.6501
	13.6571
	13.6586
	13.6608
	13.6696
	13.6816
	13.6927
	13.6931
	13.709
	13.7112
	13.7244
	13.7365
	13.7411
	13.7463
	13.7614
	13.767
	13.7689
	13.7774
	13.7809
	13.7936
	13.7967
	13.7968
	13.8047
	13.8093
	13.8112
	13.8232
	13.8306
	13.8621
	13.8622
	13.8639
	13.8685
	13.877
	13.8786
	13.8938
	13.9048
	13.9068
	13.9248
	13.9424
	13.9541
	13.9575
	13.971
	13.9788
	13.9856
	13.9983
	14.0218
	14.0341
	14.0484
	14.0513
	14.0563
	14.0755
	14.0904
	14.1028
	14.1458
	14.1586
	14.1634
	14.1644
	14.172
	14.1949
	14.2019
	14.209
	14.2271
	14.2394
	14.2453
	14.2632
	14.2749
	14.2817
	14.2855
	14.2907
	14.2965
	14.2982
	14.3017
	14.3029
	14.3038
	14.3067
	14.3087
	14.3089
	14.3148
	14.3229
	14.3303
	14.3325
	14.3364
	14.338
	14.3412
	14.3419
	14.3486
	14.3506
	14.3936
	14.3944
	14.4005
	14.4142
	14.4458
	14.4545
	14.4603
	14.4771
	14.4817
	14.5065
	14.5087
	14.5201
	14.5462
	14.5487
	14.5543
	14.5546
	14.5586
	14.5611
	14.5655
	14.5676
	14.5719
	14.5753
	14.5766
	14.5792
	14.5813
	14.5907
	14.5949
	14.6027
	14.604
	14.6059
	14.6092
	14.6133
	14.6134
	14.6369
	14.6495
	14.6635
	14.6682
	14.6932
	14.6933
	14.6945
	14.6951
	14.6996
	14.7028
	14.7058
	14.7071
	14.7133
	14.7209
	14.7481
	14.7596
	14.7621
	14.764
	14.7731
	14.7785
	14.7878
	14.8087
	14.8093
	14.8149
	14.8295
	14.8338
	14.8447
	14.846
	14.8497
	14.8509
	14.8583
	14.8696
	14.8813
	14.8925
	14.9084
	14.9092
	14.9124
	14.9196
	14.9279
	14.9414
	14.9425
	14.945
	14.9526
	14.9621
	14.9958
	14.9996
	15.0184
	15.0226
	15.0482
	15.052
	15.0616
	15.0656
	15.0738
	15.0801
	15.0868
	15.0889
	15.0903
	15.0908
	15.0965
	15.0967
	15.0979
	15.1031
	15.1066
	15.1128
	15.1137
	15.116
	15.1457
	15.157
	15.1663
	15.1798
	15.1877
	15.1884
	15.2098
	15.2131
	15.2282
	15.2485
	15.249
	15.2531
	15.2533
	15.2604
	15.2679
	15.2875
	15.2893
	15.293
	15.2963
	15.3027
	15.3186
	15.3396
	15.3514
	15.3605
	15.3684
	15.3708
	15.4084
	15.4102
	15.4147
	15.417
	15.4234
	15.4242
	15.4454
	15.4516
	15.4569
	15.4631
	15.4665
	15.4703
	15.479
	15.4875
	15.5024
	15.5321
	15.5459
	15.5522
	15.5535
	15.583
	15.6
	15.6027
	15.6141
	15.6147
	15.6416
	15.6419
	15.6488
	15.6525
	15.654
	15.6936
	15.6992
	15.7071
	15.7076
	15.7217
	15.726
	15.7348
	15.7469
	15.7554
	15.766
	15.7684
	15.7735
	15.7937
	15.7956
	15.8109
	15.8133
	15.8246
	15.8344
	15.8345
	15.8457
	15.8585
	15.8688
	15.8712
	15.8897
	15.8954
	15.9137
	15.9448
	15.9635
	15.9788
	15.9828
	15.9989
	16.003
	16.019
	16.0304
	16.0608
	16.062
	16.0866
	16.103
	16.1038
	16.1127
	16.1272
	16.1305
	16.1326
	16.1354
	16.1416
	16.1429
	16.1511
	16.1614
	16.1622
	16.1708
	16.1734
	16.2037
	16.2078
	16.2247
	16.2288
	16.2572
	16.2597
	16.2684
	16.2818
	16.297
	16.3012
	16.3282
	16.3284
	16.3401
	16.3468
	16.3546
	16.3562
	16.3705
	16.3715
	16.3816
	16.3841
	16.3883
	16.3914
	16.4014
	16.4086
	16.4143
	16.4226
	16.4688
	16.4843
	16.489
	16.4948
	16.5063
	16.5092
	16.5245
	16.5316
	16.5319
	16.5329
	16.5498
	16.5527
	16.553
	16.5636
	16.5686
	16.5791
	16.58
	16.5949
	16.5959
	16.5979
	16.6003
	16.6057
	16.6085
	16.6093
	16.6163
	16.625
	16.6426
	16.651
	16.6637
	16.6692
	16.6728
	16.6825
	16.6844
	16.6931
	16.6989
	16.7039
	16.7104
	16.727
	16.7348
	16.7372
	16.7393
	16.74
	16.7612
	16.7739
	16.7836
	16.7845
	16.7883
	16.8014
	16.8121
	16.8165
	16.8167
	16.8338
	16.8432
	16.8494
	16.8538
	16.8556
	16.8642
	16.8714
	16.8748
	16.8776
	16.8842
	16.896
	16.9028
	16.9042
	16.9061
	16.9134
	16.9213
	16.923
	16.9271
	16.9287
	16.9369
	16.9452
	16.9454
	16.9494
	16.9679
	16.968
	16.9886
	16.992
	17.0028
	17.0044
	17.0266
	17.0266
	17.0316
	17.0406
	17.0491
	17.0993
	17.1053
	17.1066
	17.1101
	17.1104
	17.1126
	17.12
	17.1361
	17.1365
	17.1441
	17.1506
	17.1526
	17.155
	17.1569
	17.1625
	17.1708
	17.1812
	17.1847
	17.1906
	17.1974
	17.1983
	17.204
	17.2047
	17.2128
	17.2215
	17.2288
	17.2322
	17.2348
	17.2643
	17.2798
	17.2836
	17.2875
	17.2907
	17.2949
	17.3398
	17.3455
	17.3658
	17.368
	17.3882
	17.396
	17.4085
	17.4146
	17.4391
	17.4483
	17.4554
	17.461
	17.4657
	17.4667
	17.4738
	17.477
	17.4838
	17.4906
	17.4913
	17.4955
	17.4968
	17.4974
	17.5045
	17.5115
	17.5124
	17.5153
	17.5168
	17.525
	17.5359
	17.538
	17.5442
	17.5595
	17.5612
	17.568
	17.5695
	17.5731
	17.6117
	17.6179
	17.6294
	17.6308
	17.649
	17.6491
	17.6547
	17.6606
	17.6641
	17.6904
	17.7103
	17.7136
	17.732
	17.7342
	17.7426
	17.753
	17.7618
	17.7907
	17.793
	17.7959
	17.7964
	17.8043
	17.8084
	17.8096
	17.8115
	17.8265
	17.8296
	17.8305
	17.8434
	17.8465
	17.8537
	17.8592
	17.8658
	17.8662
	17.8972
	17.8984
	17.9035
	17.9271
	17.9316
	17.9323
	17.9501
	17.9755
	17.9758
	17.9792
	17.9827
	17.9947
	18.0091
	18.03
	18.0418
	18.0441
	18.0538
	18.0557
	18.0571
	18.0632
	18.0764
	18.0984
	18.1374
	18.148
	18.1533
	18.1745
	18.1874
	18.1899
	18.1949
	18.2016
	18.2089
	18.2281
	18.2293
	18.2406
	18.2514
	18.2825
	18.2906
	18.2981
	18.3113
	18.3129
	18.3321
	18.338
	18.3581
	18.3798
	18.3885
	18.3893
	18.394
	18.4044
	18.4135
	18.4549
	18.4814
	18.5001
	18.5024
	18.5174
	18.5203
	18.5269
	18.5329
	18.5349
	18.5431
	18.5548
	18.562
	18.5646
	18.5695
	18.5735
	18.5791
	18.5809
	18.5927
	18.6088
	18.6128
	18.6323
	18.6331
	18.6335
	18.6414
	18.6473
	18.6547
	18.6606
	18.6662
	18.6682
	18.6713
	18.6715
	18.6731
	18.6848
	18.6933
	18.6952
	18.7058
	18.7114
	18.7123
	18.7269
	18.73
	18.7365
	18.739
	18.7475
	18.7554
	18.7648
	18.7703
	18.7723
	18.7961
	18.8035
	18.8091
	18.8157
	18.8239
	18.8676
	18.8722
	18.8745
	18.8926
	18.8955
	18.8964
	18.8981
	18.8995
	18.902
	18.9032
	18.9116
	18.9119
	18.9206
	18.9239
	18.9266
	18.9278
	18.9446
	18.9558
	18.9754
	18.9821
	18.99
	19.0079
	19.0111
	19.0115
	19.0183
	19.0294
	19.0566
	19.0602
	19.0771
	19.0838
	19.0888
	19.1104
	19.1255
	19.1404
	19.1565
	19.1569
	19.1578
	19.1692
	19.186
	19.2086
	19.2119
	19.2131
	19.2165
	19.2231
	19.24
	19.2561
	19.2576
	19.2694
	19.2787
	19.2966
	19.3047
	19.3109
	19.3124
	19.3193
	19.3198
	19.3222
	19.3268
	19.3459
	19.347
	19.3563
	19.3639
	19.3682
	19.3694
	19.3778
	19.382
	19.4008
	19.4097
	19.42
	19.4384
	19.4436
	19.4585
	19.4643
	19.476
	19.4779
	19.4784
	19.489
	19.499
	19.5084
	19.5124
	19.5306
	19.5335
	19.5402
	19.549
	19.5582
	19.5821
	19.5937
	19.6299
	19.6395
	19.6422
	19.6465
	19.6617
	19.6681
	19.6683
	19.6684
	19.6728
	19.6754
	19.6847
	19.6849
	19.6871
	19.6915
	19.7068
	19.7073
	19.723
	19.7366
	19.7473
	19.7539
	19.7556
	19.7563
	19.7577
	19.7767
	19.7788
	19.7808
	19.7848
	19.7869
	19.8241
	19.829
	19.8364
	19.8421
	19.8422
	19.8447
	19.8509
	19.8589
	19.8733
	19.8767
	19.8774
	19.8885
	19.8896
	19.8964
	19.9025
	19.9273
	19.9327
	19.9349
	19.9355
	19.9468
	19.9484
	19.9515
	19.9521
	19.9588
	19.9812
	19.983
	19.9907
	19.9923
	20.0006
	20.0046
	20.0051
	20.0066
	20.0093
	20.0308
	20.0329
	20.0377
	20.046
	20.0566
	20.0578
	20.0853
	20.101
	20.1044
	20.1076
	20.1414
	20.142
	20.1428
	20.1497
	20.178
	20.1805
	20.182
	20.1825
	20.1989
	20.2186
	20.24
	20.2444
	20.2602
	20.2727
	20.2867
	20.294
	20.3352
	20.3653
	20.3665
	20.3748
	20.3823
	20.3863
	20.3883
	20.3926
	20.4112
	20.4157
	20.4243
	20.4253
	20.43
	20.4332
	20.4463
	20.4464
	20.4557
	20.4573
	20.4577
	20.4696
	20.4701
	20.4758
	20.4909
	20.5023
	20.5073
	20.5649
	20.5681
	20.5697
	20.5704
	20.5799
	20.5817
	20.595
	20.5957
	20.6079
	20.6171
	20.6377
	20.6628
	20.6737
	20.6803
	20.6821
	20.6954
	20.6974
	20.708
	20.7132
	20.724
	20.7298
	20.7346
	20.7494
	20.7571
	20.7628
	20.7647
	20.776
	20.7962
	20.8097
	20.8142
	20.8169
	20.8296
	20.8442
	20.8518
	20.8546
	20.8673
	20.8864
	20.9033
	20.9086
	20.9088
	20.9095
	20.952
	20.9872
	21.004
	21.0166
	21.0247
	21.028
	21.0392
	21.057
	21.059
	21.0654
	21.0708
	21.0835
	21.0888
	21.095
	21.0995
	21.1306
	21.1354
	21.1419
	21.1674
	21.1693
	21.1944
	21.1957
	21.2038
	21.2078
	21.2095
	21.2103
	21.2158
	21.2163
	21.2325
	21.2427
	21.2443
	21.2573
	21.2593
	21.2684
	21.2708
	21.332
	21.3566
	21.3758
	21.378
	21.4026
	21.4038
	21.4098
	21.4108
	21.4127
	21.4314
	21.453
	21.4537
	21.4661
	21.4673
	21.5088
	21.5144
	21.5165
	21.529
	21.5328
	21.5413
	21.5478
	21.556
	21.5697
	21.5868
	21.5974
	21.6078
	21.61
	21.6236
	21.6424
	21.6749
	21.6878
	21.6942
	21.6991
	21.7104
	21.7174
	21.7178
	21.7196
	21.7355
	21.7378
	21.7452
	21.7602
	21.7662
	21.7666
	21.79
	21.7963
	21.7973
	21.7999
	21.801
	21.838
	21.8394
	21.8423
	21.8544
	21.8647
	21.8898
	21.8995
	21.9043
	21.9052
	21.9115
	21.9241
	21.9319
	21.9531
	21.9722
	21.981
	22.0119
	22.0164
	22.0246
	22.0339
	22.0435
	22.0452
	22.0701
	22.083
	22.0899
	22.1217
	22.1229
	22.1303
	22.1456
	22.1537
	22.1712
	22.1948
	22.1974
	22.2004
	22.2099
	22.2346
	22.2428
	22.2438
	22.2498
	22.2531
	22.2593
	22.2612
	22.2647
	22.2755
	22.299
	22.2997
	22.3058
	22.3435
	22.3722
	22.3731
	22.3826
	22.4042
	22.406
	22.4268
	22.435
	22.4438
	22.4478
	22.4577
	22.4636
	22.495
	22.515
	22.544
	22.5506
	22.5815
	22.5835
	22.5935
	22.6026
	22.6147
	22.6306
	22.6422
	22.65
	22.6722
	22.6759
	22.6773
	22.7003
	22.7398
	22.7409
	22.7524
	22.7648
	22.7801
	22.781
	22.8058
	22.8069
	22.8308
	22.8314
	22.8391
	22.8564
	22.8614
	22.8666
	22.8833
	22.8841
	22.8938
	22.9402
	22.9932
	23.0081
	23.0436
	23.0682
[truncated: 776 more rows]

## Sheet: 25 Sept_b
	Eq Throat Radius
	1.02477
	1.07019
	1.16043
	1.16045
	1.21325		Bins	Frequency
	1.21387		1
	1.21388		2	27
	1.21389		3	25
	1.2139		4	35
	1.29048		5	37
	1.31857		6	37
	1.34228		7	53
	1.3423		8	61
	1.34231		9	97
	1.39147		10	104
	1.40771		20	1120
	1.46255		30	674
	1.48794		40	267
	1.54388		50	89
	1.61058		60	33
	1.70215		70	16
	1.82365		80	3
	1.89881		90	4
	1.93453		100	3
	1.94474		200	3
	1.95997		300
	1.98427
	2.0205
	2.0429
	2.05662
	2.0784
	2.18253
	2.21577
	2.21641
	2.28857
	2.32594
	2.38382
	2.38862
	2.42921
	2.54075
	2.54433
	2.56659
	2.57037
	2.65219
	2.668
	2.80445
	2.81219
	2.86374
	2.88053
	2.91491
	2.93766
	2.95708
	3.00849
	3.00939
	3.01088
	3.01989
	3.05251
	3.06
	3.06543
	3.10355
	3.14888
	3.28967
	3.29072
	3.34023
	3.3483
	3.38493
	3.38533
	3.41684
	3.45439
	3.47108
	3.49628
	3.50639
	3.50695
	3.54348
	3.56032
	3.57594
	3.63462
	3.64335
	3.70978
	3.75746
	3.75774
	3.79301
	3.84503
	3.89859
	3.92753
	3.9919
	3.99823
	4.06647
	4.10385
	4.1162
	4.11749
	4.15394
	4.18192
	4.18495
	4.26312
	4.36711
	4.41578
	4.46906
	4.47329
	4.50721
	4.50863
	4.56727
	4.57023
	4.57429
	4.62255
	4.62871
	4.65282
	4.65806
	4.70365
	4.70452
	4.72444
	4.72642
	4.72923
	4.7411
	4.74429
	4.85072
	4.8604
	4.87138
	4.89163
	4.89993
	4.95791
	4.96749
	4.98556
	4.99807
	5.11866
	5.12109
	5.12167
	5.1634
	5.19133
	5.26513
	5.27266
	5.29534
	5.30296
	5.30595
	5.3416
	5.39017
	5.40428
	5.41016
	5.42904
	5.47879
	5.4958
	5.57709
	5.58774
	5.59052
	5.60151
	5.61747
	5.62033
	5.62634
	5.62865
	5.63067
	5.64159
	5.77851
	5.79295
	5.81441
	5.81583
	5.82632
	5.83548
	5.85114
	5.92453
	5.96081
	5.98109
	6.03611
	6.0504
	6.13651
	6.15678
	6.18085
	6.22077
	6.23684
	6.24712
	6.2618
	6.26335
	6.27679
	6.33083
	6.36561
	6.36612
	6.37781
	6.39456
	6.42286
	6.43117
	6.45376
	6.46552
	6.53118
	6.54302
	6.54774
	6.58144
	6.58591
	6.5875
	6.58981
	6.59283
	6.61447
	6.61828
	6.67022
	6.6965
	6.71584
	6.71826
	6.73021
	6.77487
	6.82225
	6.83209
	6.85088
	6.85922
	6.85985
	6.87806
	6.88457
	6.91296
	6.91531
	6.91859
	6.93869
	6.93943
	6.94669
	6.95345
	6.98699
	6.99194
	6.99322
	7.00212
	7.00436
	7.00715
	7.02767
	7.0363
	7.0742
	7.16714
	7.18535
	7.18587
	7.21631
	7.21739
	7.23409
	7.24975
	7.25177
	7.25529
	7.25959
	7.26215
	7.26579
	7.26894
	7.27661
	7.31987
	7.34155
	7.3452
	7.34898
	7.35236
	7.35693
	7.35843
	7.37278
	7.39825
	7.40677
	7.41604
	7.44156
	7.47617
	7.50044
	7.5052
	7.52318
	7.5359
	7.55849
	7.57247
	7.58133
	7.59185
	7.59976
	7.65477
	7.66287
	7.69103
	7.69103
	7.69277
	7.70479
	7.71393
	7.71535
	7.73847
	7.77153
	7.77418
	7.78214
	7.90279
	7.92262
	7.93287
	7.94834
	7.9745
	7.97539
	7.99752
	8.00902
	8.0349
	8.03521
	8.03539
	8.04214
	8.06603
	8.06755
	8.08064
	8.0841
	8.10615
	8.14243
	8.1499
	8.15306
	8.16165
	8.20666
	8.20936
	8.25964
	8.28693
	8.29155
	8.29873
	8.30573
	8.30887
	8.32489
	8.32677
	8.33188
	8.33811
	8.34016
	8.34446
	8.35895
	8.36129
	8.37684
	8.38297
	8.39029
	8.40518
	8.4132
	8.41867
	8.44851
	8.44859
	8.46138
	8.46272
	8.46499
	8.46661
	8.47293
	8.47322
	8.47324
	8.47946
	8.48485
	8.48722
	8.48885
	8.49192
	8.52335
	8.5477
	8.54852
	8.5533
	8.59679
	8.6068
	8.60855
	8.64367
	8.64921
	8.65375
	8.66389
	8.66956
	8.68163
	8.6829
	8.71114
	8.72894
	8.76054
	8.77131
	8.772
	8.77539
	8.77733
	8.78856
	8.78874
	8.79128
	8.81113
	8.81472
	8.81519
	8.81877
	8.82654
	8.83759
	8.85357
	8.85988
	8.87578
	8.87755
	8.87955
	8.89661
	8.90685
	8.91556
	8.92102
	8.92549
	8.92699
	8.93126
	8.94648
	8.95703
	8.95746
	8.9706
	8.99641
	9.00945
	9.01988
	9.03451
	9.06217
	9.07529
	9.07618
	9.07641
	9.07901
	9.0997
	9.11545
	9.1183
	9.11954
	9.13486
	9.14087
	9.14622
	9.17197
	9.17317
	9.17717
	9.17877
	9.18026
	9.19478
	9.19812
	9.20199
	9.20773
	9.22021
	9.22457
	9.23607
	9.24525
	9.25284
	9.26625
	9.27114
	9.2794
	9.30388
	9.33263
	9.33348
	9.33497
	9.34392
	9.35083
	9.35343
	9.35352
	9.35483
	9.37034
	9.3715
	9.37972
	9.38026
	9.4035
	9.41202
	9.41546
	9.416
	9.41652
	9.42095
	9.42286
	9.42964
	9.43309
	9.45502
	9.49261
	9.50239
	9.50498
	9.52117
	9.54239
	9.54345
	9.55042
	9.55338
	9.56056
	9.57561
	9.58768
	9.59258
	9.60903
	9.6151
	9.63645
	9.63762
	9.6476
	9.65208
	9.65239
	9.65608
	9.70899
	9.71054
	9.73803
	9.74131
	9.74534
	9.74589
	9.74801
	9.7547
	9.77554
	9.77579
	9.77582
	9.77619
	9.7922
	9.79433
	9.79996
	9.80285
	9.82077
	9.82747
	9.85877
	9.86332
	9.88177
	9.89655
	9.91011
	9.91813
	9.92429
	9.93535
	9.95074
	9.97025
	9.97574
	10.0145
	10.0208
	10.0426
	10.0436
	10.0525
	10.0672
	10.0694
	10.0706
	10.084
	10.087
	10.122
	10.1349
	10.1522
	10.1707
	10.1972
	10.2018
	10.218
	10.2274
	10.2293
	10.2346
	10.2485
	10.3013
	10.3021
	10.3022
	10.3479
	10.3499
	10.3559
	10.356
	10.3628
	10.3714
	10.395
	10.3991
	10.4052
	10.4076
	10.412
	10.4219
	10.4338
	10.4389
	10.4414
	10.4455
	10.4522
	10.4667
	10.4685
	10.4768
	10.5028
	10.506
	10.5175
	10.5238
	10.5244
	10.5313
	10.5353
	10.5405
	10.5488
	10.5595
	10.5771
	10.5796
	10.5826
	10.5849
	10.597
	10.5988
	10.6046
	10.6076
	10.6218
	10.6241
	10.6621
	10.6743
	10.683
	10.723
	10.7251
	10.7378
	10.7567
	10.7583
	10.7653
	10.7661
	10.7688
	10.7707
	10.7848
	10.7867
	10.7881
	10.7902
	10.7964
	10.8013
	10.8026
	10.8121
	10.8172
	10.8252
	10.8298
	10.8579
	10.8603
	10.8653
	10.8797
	10.9128
	10.9157
	10.9273
	10.9289
	10.9463
	10.9532
	10.9554
	10.9639
	10.9682
	10.977
	11.0108
	11.0199
	11.0209
	11.0236
	11.034
	11.0387
	11.0461
	11.0506
	11.0525
	11.0526
	11.0863
	11.0875
	11.0915
	11.0937
	11.1149
	11.1267
	11.1889
	11.2037
	11.2156
	11.223
	11.2252
	11.2267
	11.2279
	11.2403
	11.2467
	11.2505
	11.2533
	11.2577
	11.2639
	11.2643
	11.2667
	11.2681
	11.283
	11.2903
	11.3045
	11.3077
	11.327
	11.3397
	11.3673
	11.3786
	11.3796
	11.3931
	11.3956
	11.3975
	11.4069
	11.4375
	11.4412
	11.4428
	11.4464
	11.4724
	11.4776
	11.4895
	11.5036
	11.504
	11.5051
	11.5077
	11.5107
	11.512
	11.5121
	11.5323
	11.5338
	11.5434
	11.5464
	11.5539
	11.5756
	11.5808
	11.5854
	11.5904
	11.6131
	11.6187
	11.6196
	11.6238
	11.6361
	11.6377
	11.6399
	11.6425
	11.684
	11.693
	11.7155
	11.7222
	11.7353
	11.7363
	11.7428
	11.7473
	11.7476
	11.7553
	11.7609
	11.7919
	11.7929
	11.7937
	11.8332
	11.8425
	11.849
	11.8636
	11.8673
	11.8748
	11.8852
	11.8925
	11.8936
	11.9052
	11.9108
	11.9149
	11.9159
	11.9231
	11.9273
	11.9294
	11.9303
	11.9395
	11.9415
	11.9575
	11.9649
	11.9661
	11.9733
	11.9772
	11.983
	12.0088
	12.0151
	12.0271
	12.0291
	12.031
	12.072
	12.079
	12.1018
	12.1052
	12.1063
	12.1075
	12.1091
	12.1209
	12.1299
	12.1393
	12.1479
	12.1755
	12.1758
	12.1904
	12.2029
	12.2081
	12.2095
	12.2239
	12.2284
	12.2311
	12.2324
	12.2465
	12.2481
	12.2758
	12.2768
	12.2881
	12.2885
	12.2926
	12.2947
	12.3202
	12.3218
	12.3239
	12.3365
	12.3445
	12.3548
	12.3634
	12.3649
	12.3659
	12.3682
	12.3709
	12.3726
	12.3735
	12.401
	12.4015
	12.4077
	12.427
	12.4385
	12.4482
	12.4677
	12.4709
	12.4828
	12.4926
	12.4989
	12.5126
	12.5168
	12.5279
	12.5375
	12.5387
	12.5426
	12.5438
	12.5467
	12.5586
	12.5619
	12.6129
	12.6139
	12.6266
	12.6371
	12.6418
	12.6552
	12.6911
	12.7025
	12.7119
	12.7122
	12.7143
	12.7171
	12.7229
	12.7431
	12.7445
	12.7519
	12.7557
	12.7629
	12.7653
	12.7897
	12.8087
	12.809
	12.8195
	12.8259
	12.8503
	12.8579
	12.8665
	12.8803
	12.8944
	12.8947
	12.9275
	12.947
	12.9551
	12.9783
	12.9879
	12.9933
	12.9974
	13.0032
	13.0092
	13.0135
	13.0157
	13.0181
	13.022
	13.0247
	13.04
	13.0405
	13.0666
	13.0753
	13.0799
	13.1082
	13.1166
	13.118
	13.1253
	13.1272
	13.1721
	13.1762
	13.1994
	13.2004
	13.2005
	13.2052
	13.211
	13.2165
	13.2203
	13.23
	13.232
	13.2464
	13.2695
	13.2732
	13.2778
	13.2804
	13.2864
	13.2954
	13.2977
	13.3181
	13.3211
	13.3294
	13.336
	13.3427
	13.3456
	13.3499
	13.3576
	13.3579
	13.3614
	13.3681
	13.3722
	13.3968
	13.4089
	13.4264
	13.4353
	13.4392
	13.4393
	13.4404
	13.4538
	13.4894
	13.5002
	13.5226
	13.5252
	13.5317
	13.5355
	13.5466
	13.5469
	13.5487
	13.5494
	13.5535
	13.5732
	13.5765
	13.5768
	13.5786
	13.5911
	13.5949
	13.603
	13.6046
	13.6112
	13.6163
	13.6167
	13.617
	13.6285
	13.6388
	13.6452
	13.6508
	13.6589
	13.6689
	13.6759
	13.6835
	13.6931
	13.7005
	13.7016
	13.7036
	13.7101
	13.7104
	13.7171
	13.7188
	13.7239
	13.7276
	13.7372
	13.7526
	13.7563
	13.7681
	13.7696
	13.7702
	13.7782
	13.7861
	13.7899
	13.8046
	13.8154
	13.8189
	13.8205
	13.8281
	13.8305
	13.8314
	13.8376
	13.8422
	13.8436
	13.8454
	13.8469
	13.8495
	13.9401
	13.9452
	13.9537
	13.9611
	13.9632
	13.97
	13.9723
	13.9734
	13.9782
	13.9911
	14.0136
	14.0187
	14.0214
	14.0214
	14.0271
	14.0283
	14.042
	14.0484
	14.0504
	14.0527
	14.0531
	14.0546
	14.0557
	14.0645
	14.0646
	14.0727
	14.0827
	14.0933
	14.096
	14.1067
	14.1139
	14.1304
	14.134
	14.163
	14.1638
	14.1834
	14.189
	14.2076
	14.2177
	14.2234
	14.2257
	14.2325
	14.2571
	14.2596
	14.2687
	14.2818
	14.2951
	14.3043
	14.3101
	14.3153
	14.3218
	14.3232
	14.3263
	14.3336
	14.3502
	14.3664
	14.3692
	14.4053
	14.4064
	14.4174
	14.4256
	14.4263
	14.4273
	14.4318
	14.4388
	14.4427
	14.4667
	14.4681
	14.4782
	14.4838
	14.5076
	14.5159
	14.5319
	14.5333
	14.5355
	14.5397
	14.5463
	14.5553
	14.5608
	14.5926
	14.6046
	14.6095
	14.6099
	14.6245
	14.6265
	14.6294
	14.6529
	14.6585
	14.6755
	14.6815
	14.6915
	14.6943
	14.6947
	14.6989
	14.7008
	14.7053
	14.7066
	14.7237
	14.7298
	14.7394
	14.7426
	14.7505
	14.7654
	14.775
	14.7791
	14.7835
	14.7879
	14.7923
	14.7999
	14.8258
	14.8271
	14.8341
	14.8464
	14.8583
	14.8682
	14.8707
	14.8885
	14.8902
	14.8934
	14.9152
	14.9237
	14.9242
	14.9268
	14.9365
	14.9553
	14.9639
	14.9656
	14.9818
	14.9922
	15.0003
	15.0014
	15.0147
	15.0276
	15.0343
	15.0482
	15.0531
	15.0545
	15.0672
	15.0793
	15.0801
	15.0853
	15.0877
	15.0953
	15.0955
	15.0997
	15.1047
	15.1124
	15.1251
	15.1315
	15.1805
	15.1833
	15.1947
	15.207
	15.2133
	15.2321
	15.2445
	15.269
	15.269
	15.2866
	15.2942
	15.3113
	15.321
	15.3365
	15.3414
	15.3527
	15.3589
	15.385
	15.3968
	15.4188
	15.443
	15.4733
	15.4751
	15.4809
	15.4913
	15.4952
	15.5237
	15.5322
	15.5345
	15.5351
	15.5381
	15.5767
	15.5779
	15.5826
	15.5927
	15.6224
	15.6324
	15.6443
	15.645
	15.6621
	15.6834
	15.6862
	15.6868
	15.7215
	15.7286
	15.7369
	15.74
	15.7644
	15.7847
	15.7872
	15.7915
	15.8001
	15.8065
	15.8194
	15.8229
	15.8237
	15.8307
	15.8333
	15.8343
	15.8345
	15.8395
	15.8487
	15.8626
	15.8689
	15.8813
	15.9096
	15.9106
	15.9227
	15.9306
	15.932
	15.9353
	15.9368
	15.9368
	15.9391
	15.9503
	15.9511
	15.971
	15.985
	15.9933
	15.9961
	15.9969
	15.998
	16.0116
	16.021
	16.0214
	16.0317
	16.0432
	16.061
	16.0637
	16.0765
	16.079
	16.079
	16.1012
	16.1032
	16.1461
	16.1509
	16.1658
	16.1818
	16.1858
	16.1919
	16.1941
	16.1947
	16.1956
	16.2006
	16.2118
	16.2172
	16.2234
	16.2547
	16.2949
	16.3038
	16.3046
	16.3078
	16.3317
	16.3435
	16.3464
	16.387
	16.3899
	16.3972
	16.409
	16.4101
	16.4124
	16.4168
	16.4343
	16.4369
	16.4463
	16.4571
	16.4658
	16.477
	16.4821
	16.4863
	16.4879
	16.4993
	16.5006
	16.5057
	16.5101
	16.5105
	16.5172
	16.5211
	16.5265
	16.5362
	16.5398
	16.5476
	16.5559
	16.5743
	16.5766
	16.5831
	16.5932
	16.5944
	16.6016
	16.6116
	16.6128
	16.6147
	16.6204
	16.6349
	16.6423
	16.6455
	16.6465
	16.6479
	16.6583
	16.6586
	16.6805
	16.6946
	16.7036
	16.7493
	16.7498
	16.7551
	16.7725
	16.7814
	16.786
	16.7899
	16.8011
	16.8015
	16.814
	16.816
	16.8418
	16.8546
	16.8602
	16.8604
	16.8661
	16.8697
	16.8794
	16.882
	16.8822
	16.8858
	16.8901
	16.8935
	16.9067
	16.9302
	16.9379
	16.9389
	16.9508
	16.9632
	16.9643
	16.9665
	16.9665
	16.9676
	16.9701
	16.9748
	16.9795
	16.9805
	16.9923
	17.0098
	17.0299
	17.0324
	17.0517
	17.0864
	17.0973
	17.105
	17.1159
	17.1225
	17.1421
	17.1471
	17.1577
	17.1719
	17.18
	17.1915
	17.1962
	17.1971
	17.2178
	17.2345
	17.2416
	17.2447
	17.2641
	17.273
	17.275
	17.2756
	17.2845
	17.315
	17.3263
	17.3321
	17.3432
	17.3631
	17.3692
	17.3718
	17.3721
	17.4032
	17.4037
	17.4347
	17.4367
	17.4416
	17.4498
	17.4507
	17.4617
	17.4668
	17.4738
	17.4769
	17.4783
	17.4854
	17.4886
	17.4968
	17.497
	17.5127
	17.5345
	17.5442
	17.5521
	17.5616
	17.5634
	17.5634
	17.5645
	17.5661
	17.5731
	17.5805
	17.5866
	17.6009
	17.6061
	17.6086
	17.6188
	17.6228
	17.6351
	17.6355
	17.6521
	17.6522
	17.6545
	17.6952
	17.7219
	17.7264
	17.7378
	17.7413
	17.7425
	17.7436
	17.7566
	17.7615
	17.7627
	17.7644
	17.7653
	17.7734
	17.7963
	17.8703
	17.8735
	17.8853
	17.8873
	17.899
	17.9082
	17.9098
	17.9297
	17.9304
	17.9361
	17.9414
	17.9448
	17.9455
	17.9514
	17.966
	17.9677
	17.9704
	17.9819
	17.9822
	17.9951
	18.001
	18.0052
	18.0244
	18.0249
	18.0345
	18.0412
	18.0415
	18.0445
	18.0462
	18.0487
	18.0489
	18.0495
	18.0541
	18.0542
	18.0601
	18.0763
	18.081
	18.0813
	18.0858
	18.0879
	18.0888
	18.0908
	18.0919
	18.1084
	18.1084
	18.1102
	18.1109
	18.1274
	18.1322
	18.1382
	18.1691
	18.175
	18.19
	18.1911
	18.2279
	18.2282
	18.2314
	18.2573
	18.2608
	18.2747
	18.2786
	18.3072
	18.3188
	18.3189
	18.3341
	18.3437
	18.3446
	18.345
	18.3642
	18.3655
	18.3662
	18.3683
	18.3747
	18.385
	18.4098
	18.4136
	18.442
	18.4454
	18.4548
	18.5019
	18.504
	18.5105
	18.5407
	18.5424
	18.5445
	18.571
	18.577
	18.5888
	18.6268
	18.6349
	18.6479
	18.6568
	18.6669
	18.6705
	18.7095
	18.7183
	18.7495
	18.7504
	18.7733
	18.7737
	18.7851
	18.8011
	18.8021
	18.8189
	18.8263
	18.8464
	18.8639
	18.8816
	18.8867
	18.8908
	18.9004
	18.9057
	18.9137
	18.9152
	18.9269
	18.9269
	18.9276
	18.931
	18.946
	18.955
	18.9664
	18.9721
	18.9743
	18.978
	18.984
	19.0046
	19.0073
	19.0113
	19.0197
	19.0241
	19.0252
	19.0564
	19.0578
	19.0631
	19.0694
	19.0781
	19.0807
	19.0851
	19.0953
	19.1029
	19.114
	19.1198
	19.1234
	19.1235
	19.1274
	19.1343
	19.1565
	19.1646
	19.1793
	19.2007
	19.2044
	19.2136
	19.2424
	19.2526
	19.259
	19.2619
	19.2637
	19.276
	19.2832
	19.2855
	19.293
	19.3356
	19.3437
	19.3516
	19.3531
	19.3542
	19.3565
	19.3983
	19.3984
	19.4036
	19.4062
	19.4123
	19.4263
	19.427
	19.4391
	19.4401
	19.4406
	19.4411
	19.4427
	19.4523
	19.4544
	19.4545
	19.4572
	19.4578
	19.4679
	19.4693
	19.4724
	19.4747
	19.4855
	19.4865
	19.4893
	19.4906
	19.5167
	19.5387
	19.5443
	19.5624
	19.5632
	19.5666
	19.5846
	19.5918
	19.5924
	19.6046
	19.6064
	19.6165
	19.6191
	19.6239
	19.624
	19.628
	19.628
	19.6292
	19.63
	19.636
	19.6445
	19.6523
	19.6701
	19.6737
	19.6885
	19.7055
	19.7452
	19.7455
	19.7616
	19.7665
	19.7727
	19.7729
	19.7755
	19.7789
	19.7835
	19.7983
	19.8103
	19.8126
	19.8175
	19.8212
	19.8327
	19.8411
	19.8679
	19.874
	19.8952
	19.9086
	19.9257
	19.9311
	19.9316
	19.9353
	19.9716
	19.973
	20.0029
	20.0082
	20.0234
	20.0259
	20.0324
	20.0329
	20.0411
	20.0527
	20.0531
	20.0542
	20.062
	20.0676
	20.0914
	20.0991
	20.1055
	20.1114
	20.1136
	20.1166
	20.1181
	20.1206
	20.1256
	20.1315
	20.1492
	20.1667
	20.2042
	20.2337
	20.2361
	20.2409
	20.2442
	20.2499
	20.2518
	20.2676
	20.2746
	20.2805
	20.2848
	20.2909
	20.2945
	20.2962
	20.3004
	20.3096
	20.3121
	20.3132
	20.3302
	20.3367
	20.338
	20.3505
	20.3545
	20.3545
	20.3952
	20.4094
	20.4113
	20.4174
	20.4245
	20.4263
	20.4351
	20.4523
	20.4646
	20.4931
	20.4987
	20.51
	20.5544
	20.557
	20.5606
	20.5629
	20.5687
	20.5722
	20.583
	20.5849
	20.5871
	20.5957
	20.6221
	20.6318
	20.6327
	20.6389
	20.6424
	20.6468
	20.6507
	20.6712
	20.6779
	20.687
	20.6957
	20.7039
	20.7039
	20.7186
	20.7354
	20.7413
	20.7876
	20.7917
	20.7962
	20.7998
	20.8046
	20.8309
	20.8446
	20.8493
	20.8613
	20.8645
	20.8679
	20.8685
	20.8839
	20.8964
	20.9083
	20.9098
	20.9256
	20.98
	20.9832
	20.9882
	21.0021
	21.0031
	21.0044
	21.0135
	21.0175
	21.0382
	21.0446
	21.0448
	21.0459
	21.0528
	21.0531
	21.0934
	21.0943
	21.1038
	21.1121
	21.1175
	21.1324
	21.1328
	21.1331
	21.1387
	21.1404
	21.1416
	21.1524
	21.1562
	21.1655
	21.1774
	21.1775
	21.1945
	21.2074
	21.2076
	21.2281
	21.2524
	21.2574
	21.2603
	21.2674
	21.2802
	21.2838
	21.2882
	21.2888
	21.2904
	21.3073
	21.3226
	21.3263
	21.3365
	21.343
	21.3532
	21.3533
	21.3554
	21.3583
	21.3943
	21.3978
	21.4225
	21.4322
	21.4511
	21.4527
	21.4641
	21.4962
	21.5174
	21.5242
	21.5246
	21.5357
	21.5562
	21.5593
	21.5841
	21.6306
	21.6368
	21.6399
	21.6587
	21.6628
	21.6757
	21.6796
	21.6907
	21.7123
	21.7284
	21.7289
	21.738
	21.7426
	21.7442
	21.769
	21.7948
	21.8002
	21.8075
	21.8086
	21.8091
	21.8158
	21.8266
	21.8459
	21.8462
	21.8488
	21.8616
	21.8686
	21.9202
	21.9267
	21.9281
	21.9406
	21.9422
	21.9557
	21.9656
	21.9781
	21.9788
	21.9826
	21.9879
	21.9922
	21.9959
	21.9976
	22.0073
	22.0096
	22.0314
	22.0549
	22.0593
	22.07
	22.0785
	22.0845
	22.0863
	22.0911
	22.1242
	22.1289
	22.1507
	22.1536
	22.1683
	22.1874
	22.2001
	22.2165
	22.2206
	22.2211
	22.2232
	22.2259
	22.2325
	22.238
	22.2394
	22.2865
	22.297
	22.2983
	22.3155
	22.3189
	22.3355
	22.3416
	22.3427
	22.3479
	22.3484
	22.3553
	22.3618
	22.3745
	22.4008
	22.4032
	22.4098
	22.4159
	22.4191
	22.4194
	22.4269
	22.4327
	22.4823
	22.5081
	22.5175
	22.5182
	22.5224
	22.5472
	22.5584
	22.5727
	22.5893
	22.5919
	22.6149
	22.6176
	22.6208
	22.6249
	22.6387
	22.6437
	22.6486
	22.6578
	22.6606
	22.6648
	22.689
	22.6934
	22.6945
	22.7142
	22.7271
	22.7348
	22.7383
	22.7439
	22.7454
	22.761
	22.7745
	22.7858
	22.7966
	22.7978
	22.8533
	22.8613
	22.871
	22.8946
	22.9131
	22.9168
	22.917
	22.9285
	22.9387
	22.955
	22.9585
	22.9603
	22.9624
	22.9652
	22.974
	22.9743
	22.9766
	22.9797
	22.983
	23.0725
	23.0999
	23.1137
	23.138
	23.1497
	23.171
	23.1783
	23.1794
	23.1874
	23.2362
	23.255
	23.2624
	23.27
	23.2761
	23.2977
	23.3061
	23.3214
	23.3302
	23.3368
	23.3437
	23.3883
	23.4004
	23.4626
	23.4649
	23.4711
	23.4794
	23.4929
	23.5113
	23.5264
	23.5768
	23.5829
	23.6224
	23.6506
	23.6562
	23.6932
	23.7083
	23.735
	23.7607
	23.7746
	23.7805
	23.7988
	23.8246
	23.8611
	23.8751
	23.8864
	23.9042
	23.9161
	23.9191
	23.9191
	23.9296
	23.9496
	23.9514
	23.9562
	23.9599
	23.9688
	23.9765
	23.9908
	24.0109
	24.0174
	24.0332
	24.0379
	24.0467
	24.0854
	24.1115
	24.1204
	24.1389
	24.172
	24.1797
	24.1842
	24.2158
	24.2159
	24.223
	24.2236
	24.2265
	24.23
	24.2673
	24.2901
	24.2994
	24.3016
	24.316
	24.3203
	24.3258
	24.3356
	24.342
	24.3689
	24.3717
	24.3725
	24.4004
	24.4424
	24.4727
	24.4736
	24.5317
	24.5579
[truncated: 689 more rows]

## Sheet: 25 Sept_c
	Eq Throat Radius
	0.851081
	0.851088
	0.966841
	0.966845
	0.966849		Bins	Frequency
	1.07017		1
	1.09737		2	24
	1.17478		3	23
	1.18618		4	34
	1.21387		5	28
	1.21387		6	41
	1.21388		7	44
	1.21389		8	60
	1.31948		9	67
	1.47652		10	89
	1.54386		20	1001
	1.66311		30	672
	1.73093		40	262
	1.80045		50	96
	1.82751		60	33
	1.86298		70	8
	1.88222		80	5
	1.95157		90
	1.98684		100	1
	2.01259		200
	2.04199		300
	2.14035
	2.17688
	2.2157
	2.2157
	2.22524
	2.22656
	2.29638
	2.305
	2.39996
	2.43449
	2.54707
	2.58262
	2.65219
	2.73023
	2.74953
	2.7533
	2.79256
	2.87109
	2.88126
	2.93766
	2.95579
	3.03303
	3.04815
	3.10271
	3.11904
	3.14433
	3.15813
	3.31185
	3.31466
	3.32376
	3.3349
	3.35456
	3.36879
	3.38534
	3.40043
	3.43949
	3.46046
	3.51025
	3.51582
	3.54457
	3.5486
	3.58756
	3.70203
	3.71824
	3.72537
	3.82153
	3.86077
	3.87259
	3.88477
	3.93439
	3.94676
	3.94725
	3.96014
	3.97254
	3.99465
	4.00176
	4.00242
	4.01368
	4.02543
	4.0585
	4.11436
	4.24568
	4.35508
	4.35652
	4.362
	4.3802
	4.40218
	4.42759
	4.43285
	4.46636
	4.47116
	4.47242
	4.49879
	4.62654
	4.66837
	4.68398
	4.74267
	4.80094
	4.81628
	4.81852
	4.85202
	4.88527
	4.95676
	5.01467
	5.03495
	5.04361
	5.07092
	5.07557
	5.14364
	5.15187
	5.19966
	5.21546
	5.22601
	5.25917
	5.26164
	5.35175
	5.38298
	5.38347
	5.39928
	5.43128
	5.48005
	5.48243
	5.4881
	5.49037
	5.52766
	5.54882
	5.54926
	5.55802
	5.6374
	5.67569
	5.73265
	5.73592
	5.73692
	5.76049
	5.77121
	5.87153
	5.88841
	5.89225
	5.9087
	5.91177
	5.94239
	5.9661
	5.97723
	5.99999
	6.0492
	6.0707
	6.08793
	6.10576
	6.12107
	6.12636
	6.16032
	6.16613
	6.20174
	6.22287
	6.32715
	6.33082
	6.35765
	6.37892
	6.41033
	6.41127
	6.41383
	6.42844
	6.45526
	6.48007
	6.49381
	6.56187
	6.56786
	6.61664
	6.62293
	6.68331
	6.70128
	6.77386
	6.77595
	6.77734
	6.80276
	6.81613
	6.81676
	6.84337
	6.84376
	6.84443
	6.86171
	6.87777
	6.90716
	6.92121
	6.94461
	6.95843
	6.96431
	6.99085
	7.00455
	7.01186
	7.02927
	7.02935
	7.04322
	7.05843
	7.06012
	7.10249
	7.10442
	7.11989
	7.128
	7.13972
	7.14158
	7.14307
	7.14873
	7.16616
	7.18196
	7.18999
	7.201
	7.23446
	7.24715
	7.257
	7.26731
	7.26995
	7.30415
	7.32771
	7.34239
	7.3913
	7.40417
	7.40449
	7.45595
	7.50159
	7.51056
	7.55296
	7.56524
	7.57008
	7.58541
	7.58921
	7.6576
	7.67812
	7.71314
	7.73982
	7.74216
	7.75737
	7.758
	7.7777
	7.78389
	7.78475
	7.80445
	7.83089
	7.8457
	7.88027
	7.88283
	7.89503
	7.90139
	7.93444
	7.9622
	7.99152
	7.99699
	7.99938
	8.00333
	8.0236
	8.03346
	8.03492
	8.1055
	8.109
	8.1457
	8.14717
	8.15474
	8.19693
	8.21242
	8.21938
	8.24883
	8.25108
	8.31018
	8.32082
	8.32827
	8.33018
	8.33905
	8.44454
	8.46065
	8.46963
	8.4822
	8.49094
	8.49526
	8.51911
	8.54253
	8.54773
	8.5517
	8.55229
	8.55362
	8.55617
	8.55927
	8.5659
	8.57347
	8.57616
	8.57901
	8.60833
	8.61447
	8.62035
	8.6638
	8.68238
	8.72115
	8.73683
	8.74202
	8.74409
	8.74786
	8.74931
	8.7565
	8.76034
	8.76286
	8.7792
	8.79206
	8.79389
	8.79545
	8.81881
	8.82915
	8.84945
	8.86653
	8.87332
	8.87901
	8.89755
	8.89997
	8.92085
	8.92606
	8.93508
	8.99894
	9.02489
	9.03189
	9.04333
	9.04675
	9.04974
	9.05219
	9.05921
	9.06009
	9.06891
	9.08655
	9.0964
	9.10948
	9.12782
	9.13942
	9.14677
	9.15338
	9.17252
	9.18915
	9.19165
	9.20156
	9.21093
	9.21832
	9.22061
	9.23332
	9.23515
	9.25494
	9.25613
	9.25733
	9.25792
	9.25827
	9.26242
	9.26472
	9.26571
	9.27379
	9.27552
	9.2925
	9.29351
	9.33853
	9.34042
	9.34943
	9.3573
	9.36163
	9.36578
	9.3686
	9.40982
	9.42138
	9.48618
	9.5147
	9.51732
	9.51851
	9.53837
	9.55184
	9.57119
	9.57456
	9.60686
	9.62859
	9.65525
	9.66117
	9.68342
	9.68924
	9.68959
	9.70551
	9.7172
	9.73053
	9.735
	9.74232
	9.75167
	9.78021
	9.79965
	9.80049
	9.80109
	9.80136
	9.82105
	9.82202
	9.82529
	9.83373
	9.84095
	9.86509
	9.87431
	9.89687
	9.8976
	9.90818
	9.91347
	9.92267
	9.93784
	9.94024
	9.94628
	9.98052
	9.98813
	10.0054
	10.0294
	10.0352
	10.0541
	10.0548
	10.0854
	10.114
	10.1225
	10.1261
	10.1571
	10.1712
	10.177
	10.193
	10.2024
	10.2027
	10.2141
	10.2189
	10.2357
	10.2383
	10.2414
	10.2455
	10.2528
	10.2739
	10.2756
	10.2791
	10.2954
	10.3127
	10.3256
	10.333
	10.3447
	10.3524
	10.3684
	10.3793
	10.3836
	10.4031
	10.4653
	10.4861
	10.4953
	10.5112
	10.5137
	10.5179
	10.5216
	10.5458
	10.5487
	10.563
	10.5688
	10.5942
	10.6282
	10.6437
	10.6589
	10.6742
	10.688
	10.705
	10.7342
	10.7836
	10.7983
	10.8173
	10.8332
	10.8348
	10.8403
	10.8509
	10.8808
	10.8896
	10.8933
	10.8999
	10.91
	10.9128
	10.9167
	10.9226
	10.9239
	10.9544
	10.9703
	10.9704
	10.9814
	10.9838
	11.0099
	11.0139
	11.0347
	11.0398
	11.0459
	11.062
	11.0703
	11.0756
	11.0881
	11.0893
	11.095
	11.1025
	11.1031
	11.107
	11.1107
	11.1151
	11.1179
	11.1228
	11.1247
	11.138
	11.1421
	11.1519
	11.1676
	11.1762
	11.1776
	11.1921
	11.2223
	11.2383
	11.2518
	11.2585
	11.2649
	11.3207
	11.3396
	11.3406
	11.3412
	11.3521
	11.363
	11.3673
	11.3675
	11.3677
	11.3696
	11.4101
	11.4141
	11.4313
	11.4367
	11.4456
	11.4662
	11.4681
	11.4848
	11.4947
	11.4982
	11.5005
	11.5006
	11.5099
	11.5121
	11.5257
	11.5342
	11.5365
	11.5422
	11.5441
	11.5513
	11.5608
	11.5627
	11.5638
	11.5701
	11.5717
	11.5719
	11.5722
	11.5848
	11.5945
	11.6003
	11.6268
	11.6388
	11.6621
	11.6634
	11.6651
	11.6701
	11.6798
	11.6857
	11.6867
	11.6956
	11.6959
	11.7007
	11.7022
	11.7062
	11.7234
	11.7234
	11.7285
	11.7487
	11.7786
	11.791
	11.7923
	11.8006
	11.8112
	11.8214
	11.8312
	11.8314
	11.8408
	11.8454
	11.8475
	11.8512
	11.8543
	11.859
	11.863
	11.8687
	11.8808
	11.907
	11.912
	11.9148
	11.9166
	11.9203
	11.9216
	11.9235
	11.9275
	11.9347
	11.9382
	11.9699
	11.9798
	11.9963
	12.0187
	12.0221
	12.0235
	12.043
	12.0455
	12.0559
	12.0669
	12.0724
	12.0781
	12.0793
	12.0845
	12.0939
	12.1026
	12.1277
	12.1346
	12.145
	12.1602
	12.164
	12.1722
	12.1751
	12.1886
	12.2011
	12.2016
	12.2056
	12.2088
	12.2199
	12.2356
	12.2423
	12.2474
	12.2497
	12.2503
	12.2574
	12.2769
	12.2827
	12.2854
	12.2997
	12.303
	12.3159
	12.363
	12.4011
	12.4028
	12.4327
	12.4346
	12.4528
	12.4556
	12.466
	12.4733
	12.4924
	12.4951
	12.5304
	12.5312
	12.5355
	12.5462
	12.5491
	12.5711
	12.5751
	12.5956
	12.6085
	12.6205
	12.6504
	12.6533
	12.6586
	12.6644
	12.6858
	12.6913
	12.7048
	12.7132
	12.7136
	12.7136
	12.7193
	12.7241
	12.7306
	12.7455
	12.7473
	12.7649
	12.7685
	12.772
	12.7863
	12.7975
	12.8122
	12.8186
	12.8204
	12.8221
	12.8261
	12.8278
	12.8469
	12.8472
	12.8641
	12.8756
	12.8788
	12.897
	12.9003
	12.902
	12.9165
	12.9405
	12.9499
	12.9534
	12.9597
	12.9647
	12.9876
	13.0181
	13.0249
	13.0348
	13.044
	13.0475
	13.0537
	13.0554
	13.0729
	13.0995
	13.1225
	13.1229
	13.1291
	13.134
	13.1397
	13.1421
	13.1554
	13.167
	13.2076
	13.212
	13.2205
	13.2288
	13.2349
	13.2368
	13.2425
	13.2465
	13.2635
	13.2849
	13.2956
	13.3277
	13.339
	13.3406
	13.3681
	13.3744
	13.3963
	13.4057
	13.4219
	13.4237
	13.4242
	13.4295
	13.4386
	13.4401
	13.4423
	13.4432
	13.4521
	13.4549
	13.4567
	13.4838
	13.4868
	13.5438
	13.5641
	13.5771
	13.5869
	13.5902
	13.6019
	13.6111
	13.6153
	13.6195
	13.6231
	13.6259
	13.6319
	13.6431
	13.6572
	13.661
	13.6646
	13.6769
	13.6864
	13.69
	13.7102
	13.713
	13.7177
	13.7227
	13.7662
	13.7805
	13.7813
	13.7878
	13.8116
	13.8176
	13.8433
	13.8565
	13.8575
	13.8616
	13.8864
	13.8873
	13.8947
	13.9009
	13.9068
	13.9129
	13.953
	13.9544
	13.9722
	13.9775
	13.9865
	14.0048
	14.0104
	14.022
	14.0624
	14.0638
	14.0725
	14.0784
	14.0829
	14.1107
	14.1199
	14.1266
	14.1383
	14.1398
	14.1425
	14.1736
	14.1801
	14.1905
	14.2245
	14.2248
	14.2262
	14.2537
	14.2543
	14.2564
	14.2567
	14.2687
	14.2846
	14.3065
	14.3068
	14.3218
	14.3296
	14.3328
	14.3492
	14.3517
	14.3522
	14.3574
	14.359
	14.3597
	14.3637
	14.3821
	14.383
	14.3832
	14.3863
	14.3917
	14.3926
	14.4146
	14.4306
	14.4396
	14.442
	14.4577
	14.4603
	14.5286
	14.5304
	14.542
	14.5495
	14.5504
	14.5552
	14.564
	14.5675
	14.5701
	14.5751
	14.5754
	14.603
	14.6115
	14.6177
	14.6206
	14.6239
	14.6255
	14.6291
	14.6585
	14.6777
	14.6777
	14.6881
	14.6929
	14.6969
	14.6981
	14.7068
	14.7111
	14.7227
	14.7592
	14.7706
	14.7758
	14.7891
	14.8009
	14.816
	14.8302
	14.8331
	14.8343
	14.8407
	14.8468
	14.8643
	14.8657
	14.868
	14.8814
	14.906
	14.9106
	14.9391
	14.9479
	14.9672
	14.9698
	14.9704
	14.9838
	14.995
	15.0022
	15.0116
	15.0187
	15.0244
	15.0403
	15.0427
	15.0436
	15.0499
	15.0555
	15.0571
	15.0612
	15.0647
	15.0686
	15.0756
	15.09
	15.0933
	15.1101
	15.1143
	15.1162
	15.1224
	15.1282
	15.1287
	15.1501
	15.2015
	15.2028
	15.2148
	15.217
	15.2171
	15.2274
	15.2337
	15.241
	15.2516
	15.2653
	15.2697
	15.3372
	15.3493
	15.3592
	15.3595
	15.3785
	15.3862
	15.3979
	15.4009
	15.4068
	15.418
	15.4225
	15.4331
	15.453
	15.4536
	15.4542
	15.4659
	15.4696
	15.4815
	15.4818
	15.4871
	15.4885
	15.4891
	15.5108
	15.5179
	15.5229
	15.531
	15.5332
	15.5347
	15.5373
	15.5448
	15.5631
	15.5943
	15.6049
	15.6075
	15.6253
	15.6399
	15.6576
	15.6811
	15.6875
	15.6905
	15.7001
	15.7088
	15.7117
	15.7185
	15.7367
	15.7546
	15.7689
	15.771
	15.7713
	15.7775
	15.7796
	15.7799
	15.7884
	15.7891
	15.7952
	15.8016
	15.8118
	15.8187
	15.8342
	15.8451
	15.853
	15.8685
	15.9026
	15.9091
	15.9264
	15.9338
	15.9391
	15.9403
	15.943
	15.9495
	15.9537
	15.9652
	15.9688
	16.0085
	16.0193
	16.0358
	16.0676
	16.0743
	16.0785
	16.0939
	16.1006
	16.1064
	16.1156
	16.1191
	16.1219
	16.1453
	16.1483
	16.1921
	16.2087
	16.2161
	16.2227
	16.2556
	16.2694
	16.2833
	16.3008
	16.3299
	16.341
	16.3546
	16.3609
	16.3699
	16.3754
	16.3804
	16.3813
	16.3847
	16.3963
	16.4012
	16.4345
	16.4402
	16.445
	16.4472
	16.4473
	16.4662
	16.4709
	16.4855
	16.4916
	16.4918
	16.4926
	16.4979
	16.5164
	16.5321
	16.5322
	16.5439
	16.5455
	16.5548
	16.5587
	16.5719
	16.5725
	16.5858
	16.595
	16.6241
	16.6391
	16.6409
	16.6411
	16.6431
	16.6566
	16.6624
	16.6652
	16.6821
	16.6888
	16.6906
	16.704
	16.7186
	16.7232
	16.7237
	16.7359
	16.7378
	16.7435
	16.7437
	16.7454
	16.7527
	16.7542
	16.7615
	16.791
	16.8529
	16.8612
	16.8658
	16.8799
	16.8804
	16.8831
	16.8973
	16.9021
	16.9173
	16.9354
	16.9419
	16.9546
	16.97
	16.9795
	16.9886
	16.9893
	17.0058
	17.0124
	17.0277
	17.032
	17.033
	17.0401
	17.0506
	17.0508
	17.0615
	17.0689
	17.0778
	17.1152
	17.1166
	17.1222
	17.1332
	17.1365
	17.1634
	17.1845
	17.2353
	17.2467
	17.2477
	17.2579
	17.2672
	17.2785
	17.2879
	17.2985
	17.3014
	17.3063
	17.331
	17.3371
	17.3412
	17.3512
	17.3558
	17.3614
	17.3654
	17.3672
	17.404
	17.4175
	17.428
	17.4373
	17.4392
	17.4527
	17.4585
	17.4589
	17.4687
	17.489
	17.4957
	17.4958
	17.4987
	17.4988
	17.5118
	17.5248
	17.529
	17.5303
	17.5343
	17.5379
	17.539
	17.5597
	17.5682
	17.5837
	17.5942
	17.5943
	17.5989
	17.6083
	17.6189
	17.6241
	17.6543
	17.6567
	17.6783
	17.6849
	17.6875
	17.709
	17.7117
	17.7122
	17.7363
	17.7387
	17.7392
	17.7544
	17.7593
	17.7665
	17.7701
	17.7821
	17.7852
	17.8066
	17.807
	17.8104
	17.8176
	17.8194
	17.8215
	17.8215
	17.8225
	17.8286
	17.8301
	17.839
	17.8411
	17.8425
	17.8432
	17.844
	17.8512
	17.8547
	17.8562
	17.8606
	17.8696
	17.8806
	17.9077
	17.9137
	17.9279
	17.9397
	17.9549
	17.9676
	17.9902
	17.9969
	17.9993
	18.005
	18.0271
	18.0351
	18.0379
	18.0435
	18.0605
	18.0646
	18.0659
	18.1075
	18.1259
	18.1638
	18.1724
	18.1815
	18.2093
	18.2152
	18.2205
	18.2289
	18.233
	18.2534
	18.2664
	18.2676
	18.2693
	18.293
	18.2996
	18.3232
	18.3296
	18.3372
	18.3462
	18.3619
	18.3664
	18.3766
	18.3768
	18.3777
	18.39
	18.4108
	18.4209
	18.4234
	18.4256
	18.4292
	18.4314
	18.432
	18.4483
	18.492
	18.4923
	18.4987
	18.5038
	18.5059
	18.5163
	18.5621
	18.5709
	18.5789
	18.6167
	18.6266
	18.6382
	18.642
	18.6535
	18.6787
	18.7018
	18.7026
	18.7298
	18.7304
	18.7306
	18.7636
	18.7886
	18.7891
	18.7892
	18.7928
	18.7955
	18.8006
	18.8121
	18.8347
	18.8401
	18.8473
	18.8652
	18.8669
	18.8797
	18.8821
	18.8879
	18.8923
	18.8934
	18.9048
	18.9188
	18.9192
	18.9209
	18.9342
	18.9386
	18.9446
	18.9475
	18.9593
	18.9611
	18.9648
	18.9669
	19.0102
	19.0223
	19.0334
	19.0378
	19.0393
	19.0484
	19.0961
	19.1061
	19.1097
	19.1268
	19.1429
	19.1568
	19.1595
	19.1673
	19.1745
	19.1753
	19.1852
	19.1909
	19.1919
	19.1976
	19.2122
	19.2138
	19.2185
	19.2193
	19.221
	19.2259
	19.2326
	19.234
	19.2454
	19.2492
	19.2561
	19.2716
	19.2735
	19.2746
	19.2804
	19.2992
	19.3018
	19.3026
	19.3074
	19.3275
	19.3317
	19.3319
	19.3474
	19.3511
	19.3524
	19.3579
	19.3658
	19.3846
	19.3878
	19.3912
	19.3925
	19.3996
	19.4077
	19.4109
	19.411
	19.4186
	19.4206
	19.4407
	19.4467
	19.4479
	19.4497
	19.4601
	19.4734
	19.4829
	19.4921
	19.5006
	19.5192
	19.5442
	19.5529
	19.565
	19.5811
	19.6019
	19.6079
	19.6083
	19.6456
	19.6473
	19.6697
	19.6704
	19.6809
	19.6818
	19.689
	19.701
	19.7135
	19.7329
	19.7338
	19.7357
	19.7803
	19.7846
	19.7893
	19.7913
	19.7959
	19.8143
	19.833
	19.8546
	19.8598
	19.8599
	19.8682
	19.8817
	19.8857
	19.9102
	19.9211
	19.9616
	19.9696
	19.9788
	19.9839
	20.012
	20.0305
	20.0356
	20.0488
	20.0671
	20.0747
	20.077
	20.0909
	20.0953
	20.1004
	20.1126
	20.1271
	20.1354
	20.1383
	20.1462
	20.1814
	20.2158
	20.2352
	20.2361
	20.2437
	20.2542
	20.2622
	20.2683
	20.2789
	20.2888
	20.2932
	20.2964
	20.3035
	20.3082
	20.3121
	20.3138
	20.3163
	20.3555
	20.3705
	20.3719
	20.3786
	20.4161
	20.4311
	20.4339
	20.4469
	20.4527
	20.4587
	20.4603
	20.4662
	20.4689
	20.4707
	20.4841
	20.4943
	20.495
	20.4981
	20.5023
	20.5489
	20.5504
	20.5698
	20.5807
	20.6028
	20.6136
	20.6319
	20.639
	20.645
	20.6465
	20.6841
	20.6873
	20.6913
	20.7008
	20.7436
	20.747
	20.7507
	20.766
	20.7777
	20.7818
	20.7824
	20.7843
	20.7935
	20.8095
	20.8129
	20.8233
	20.8579
	20.865
	20.8819
	20.9002
	20.9006
	20.9035
	20.9043
	20.9185
	20.9209
	20.9876
	20.9892
	20.9909
	20.9948
	20.9959
	21.0043
	21.0059
	21.0368
	21.0934
	21.1014
	21.1167
	21.1227
	21.1302
	21.1354
	21.1372
	21.1389
	21.1465
	21.1475
	21.1519
	21.1728
	21.175
	21.1998
	21.256
	21.2933
	21.2969
	21.3152
	21.3161
	21.3334
	21.3393
	21.3447
	21.3542
	21.3561
	21.3586
	21.4073
	21.4163
	21.4267
	21.4315
	21.4433
	21.4869
	21.5022
	21.5029
	21.5201
	21.5222
	21.523
	21.5355
	21.5461
	21.5524
	21.5535
	21.5697
	21.5923
	21.5975
	21.6008
	21.6322
	21.642
	21.6574
	21.6586
	21.6772
	21.6849
	21.6892
	21.696
	21.707
	21.7118
	21.7203
	21.7379
	21.7426
	21.7518
	21.7715
	21.7755
	21.8178
	21.8304
	21.8361
	21.8391
	21.8492
	21.8702
	21.8703
	21.8851
	21.8878
	21.8989
	21.9051
	21.9129
	21.9489
	21.9498
	21.955
	21.9585
	21.9889
	21.9978
	22.002
	22.0168
	22.025
	22.03
	22.0453
	22.0456
	22.0638
	22.0671
	22.1674
	22.1704
	22.1754
	22.1761
	22.1782
	22.1803
	22.2012
	22.2228
	22.2291
	22.2314
	22.235
	22.2355
	22.2417
	22.2435
	22.2561
	22.2592
	22.2645
	22.2655
	22.2685
	22.2788
	22.2789
	22.2973
	22.3146
	22.3151
	22.328
	22.3317
	22.3347
	22.3396
	22.3578
	22.4085
	22.4119
	22.413
	22.4433
	22.4516
	22.4839
	22.5025
	22.5472
	22.5511
	22.5889
	22.5903
	22.6058
	22.612
	22.613
	22.6186
	22.6269
	22.627
	22.643
	22.6449
	22.6777
	22.6837
	22.6894
	22.7661
	22.7828
	22.7846
	22.8021
	22.8136
	22.8143
	22.8247
	22.8295
	22.8412
	22.8521
	22.8824
	22.8923
	22.9145
	22.9173
	22.9556
	22.9599
	22.9755
	22.9947
	22.9961
	23.0134
	23.0299
	23.0653
	23.0713
	23.0895
	23.0996
	23.1086
	23.1243
	23.129
	23.1343
	23.1378
	23.1493
	23.1605
	23.1636
	23.174
	23.1854
	23.19
	23.2058
	23.2192
	23.2233
	23.2237
	23.2241
	23.2323
	23.263
	23.2753
	23.2816
	23.312
	23.338
	23.3452
	23.3492
	23.3791
	23.4006
	23.4166
	23.457
	23.4575
	23.4699
	23.4778
	23.4809
	23.5053
	23.5239
	23.5267
	23.5312
	23.5359
	23.539
	23.5415
	23.5425
	23.5786
	23.5868
	23.5903
	23.6077
	23.6534
	23.6616
	23.668
	23.6769
	23.6809
	23.6848
	23.6966
	23.6983
	23.7004
	23.706
	23.7159
	23.7291
	23.738
	23.7424
	23.7517
	23.7607
	23.7615
	23.7651
	23.7732
	23.7915
	23.8016
	23.8216
	23.8285
	23.8367
	23.871
	23.8937
	23.9074
	23.9371
	23.9377
	23.9676
	23.9836
	23.9926
	24.0209
	24.0273
	24.0874
	24.0959
	24.106
	24.1492
	24.1568
	24.2501
	24.2625
	24.2647
	24.2679
	24.2932
	24.3021
	24.3058
	24.3187
	24.3211
	24.3213
	24.3523
	24.3528
	24.3553
	24.4078
	24.4192
	24.442
	24.46
	24.4604
	24.4774
	24.4787
	24.4834
	24.5388
	24.5771
	24.5792
	24.5833
	24.5848
	24.5954
	24.598
	24.5981
	24.6031
	24.6041
	24.6053
	24.6113
	24.6321
	24.6338
	24.6407
	24.6542
	24.6686
	24.7234
	24.7268
	24.7284
	24.7335
	24.7338
	24.737
	24.7613
	24.777
	24.7789
	24.7933
	24.7991
	24.8265
	24.8313
	24.8427
	24.9018
	24.9135
	24.9175
	24.9589
	24.9607
	24.9673
	24.9796
	24.9814
	24.9867
	25.0058
	25.0476
	25.0568
	25.0631
	25.0787
	25.0813
	25.0991
	25.1113
	25.1369
	25.139
	25.1498
	25.1683
	25.1726
	25.1833
	25.2442
	25.2451
	25.2477
	25.3474
	25.3499
	25.3841
	25.3976
	25.4006
	25.4024
	25.4037
	25.4124
	25.4258
	25.4617
	25.4751
	25.5005
	25.5082
	25.5129
	25.519
	25.5213
	25.5411
	25.5514
	25.6101
	25.6212
	25.6407
	25.6506
	25.6699
	25.7086
	25.7227
	25.7294
	25.7591
	25.8386
	25.8674
	25.9054
	25.9336
	25.9456
	25.9494
	25.979
	25.9884
	25.9918
	26.0033
	26.0265
	26.0353
	26.0441
	26.0688
	26.0768
	26.0968
	26.1012
	26.1097
	26.1291
	26.1315
	26.1448
	26.1541
	26.1984
	26.2135
	26.2211
	26.2299
	26.2564
	26.2975
	26.3077
	26.3103
	26.3207
	26.3223
	26.3634
	26.3665
	26.3965
	26.4063
	26.416
	26.4182
	26.4193
	26.4303
	26.437
	26.444
	26.4648
	26.4721
	26.4906
	26.496
	26.5271
	26.5482
	26.5576
	26.5687
	26.6618
	26.6646
	26.7276
	26.7378
	26.7738
	26.7797
	26.7803
	26.7854
	26.8184
	26.8314
	26.8437
	26.8558
	26.8632
	26.8678
	26.894
	26.9053
	26.9233
	26.9454
	26.9613
	26.984
	26.9879
	27.0277
	27.0903
	27.0924
	27.1263
	27.1268
	27.1389
	27.1818
	27.206
	27.212
	27.2249
	27.2305
	27.2457
	27.2522
	27.2548
	27.2789
	27.2797
	27.2988
	27.3004
	27.3167
	27.3256
	27.3812
	27.3842
	27.3885
	27.4028
	27.4302
	27.4354
	27.4432
	27.4649
	27.4773
	27.4877
	27.494
	27.5572
	27.5803
	27.6201
	27.6218
	27.6313
	27.6395
	27.6449
	27.648
	27.6483
	27.6528
	27.7275
	27.7607
	27.7755
	27.8177
	27.832
	27.9217
	27.9411
	27.9413
	27.9474
	27.9655
	27.9881
	27.9905
	28.0333
	28.0467
	28.0538
	28.0996
	28.1308
	28.1492
	28.1556
	28.1739
	28.1833
	28.2539
	28.268
	28.2893
	28.3302
	28.3648
	28.3954
	28.398
	28.4162
	28.4702
	28.4889
	28.4985
[truncated: 489 more rows]

## Sheet: 26 Sept_a
	Eq Throat Radius
	1.09734
	1.09734
	1.2139
	1.34229
	1.34998		Bins	Frequency
	1.90347		1
	2.07191		2	6
	2.08906		3	27
	2.12032		4	20
	2.12033		5	30
	2.12035		6	38
	2.14036		7	60
	2.16004		8	59
	2.18254		9	76
	2.2141		10	92
	2.21569		20	697
	2.21569		30	242
	2.25323		40	103
	2.28851		50	54
	2.3416		60	48
	2.495		70	27
	2.51108		80	13
	2.5334		90	7
	2.54433		100	7
	2.58053		200	9
	2.73699		300
	2.79809
	2.80195
	2.80863
	2.8852
	2.94018
	2.95416
	2.97392
	3.00017
	3.03604
	3.06492
	3.19198
	3.19282
	3.24957
	3.3045
	3.33933
	3.36173
	3.44107
	3.45765
	3.53253
	3.59257
	3.61095
	3.62868
	3.67466
	3.69351
	3.69355
	3.8221
	3.97099
	4.12014
	4.17771
	4.18016
	4.22583
	4.23281
	4.26157
	4.32616
	4.34831
	4.34936
	4.36995
	4.37938
	4.38987
	4.41877
	4.42884
	4.45494
	4.45723
	4.50283
	4.5323
	4.60179
	4.6214
	4.63086
	4.70873
	4.72272
	4.78711
	4.82456
	4.84939
	4.88675
	4.92706
	4.96364
	4.97213
	5.00711
	5.01774
	5.03259
	5.06487
	5.10551
	5.11038
	5.15358
	5.19965
	5.20642
	5.28417
	5.28534
	5.30794
	5.31487
	5.35144
	5.40237
	5.41076
	5.42233
	5.43609
	5.47754
	5.48104
	5.50337
	5.63483
	5.6517
	5.65493
	5.67714
	5.69166
	5.69216
	5.69422
	5.73696
	5.74985
	5.75413
	5.75647
	5.83652
	5.86713
	5.92357
	5.96718
	5.98366
	5.99316
	6.01279
	6.01432
	6.01773
	6.05289
	6.05446
	6.06447
	6.07296
	6.13763
	6.1401
	6.15788
	6.16848
	6.18653
	6.20315
	6.24168
	6.24562
	6.26837
	6.28096
	6.28822
	6.35854
	6.36768
	6.38386
	6.41662
	6.45968
	6.47622
	6.49306
	6.5013
	6.52297
	6.53217
	6.54953
	6.55278
	6.55614
	6.58264
	6.59735
	6.60011
	6.60272
	6.60622
	6.62418
	6.64776
	6.65277
	6.65501
	6.65953
	6.66352
	6.7093
	6.74277
	6.77934
	6.79865
	6.8334
	6.83595
	6.83839
	6.84014
	6.87292
	6.87336
	6.90529
	6.93573
	6.94159
	6.96068
	6.96221
	6.96263
	6.96608
	6.9949
	7.0024
	7.05352
	7.09288
	7.09728
	7.10897
	7.12094
	7.19045
	7.19196
	7.24333
	7.25156
	7.28825
	7.3106
	7.35419
	7.35984
	7.36803
	7.36951
	7.37751
	7.38062
	7.40438
	7.42554
	7.44099
	7.47218
	7.48334
	7.48837
	7.5087
	7.52944
	7.5624
	7.56557
	7.58039
	7.61006
	7.63874
	7.64663
	7.70097
	7.71063
	7.71184
	7.75583
	7.75654
	7.7749
	7.78991
	7.80788
	7.81558
	7.81659
	7.83324
	7.84229
	7.84821
	7.86123
	7.86926
	7.88562
	7.89901
	7.92014
	7.92612
	7.92913
	7.93235
	7.93481
	7.93799
	7.97616
	7.98182
	7.98809
	7.99217
	8.0157
	8.01958
	8.02619
	8.0683
	8.11587
	8.12927
	8.13335
	8.15844
	8.16827
	8.16901
	8.17144
	8.17224
	8.17637
	8.19654
	8.20248
	8.22253
	8.22799
	8.23198
	8.23626
	8.24256
	8.25411
	8.27729
	8.28434
	8.30642
	8.31126
	8.32231
	8.33321
	8.34912
	8.372
	8.40824
	8.4217
	8.44076
	8.47265
	8.47388
	8.48755
	8.49325
	8.49444
	8.50232
	8.51273
	8.51439
	8.53222
	8.53224
	8.54475
	8.55825
	8.56566
	8.58569
	8.60362
	8.62137
	8.62298
	8.62755
	8.63656
	8.6505
	8.6549
	8.66044
	8.66569
	8.68286
	8.68588
	8.69062
	8.7007
	8.71681
	8.73758
	8.73877
	8.73907
	8.74429
	8.76141
	8.79342
	8.80794
	8.80831
	8.82561
	8.85454
	8.87765
	8.93961
	8.94194
	8.94783
	8.94805
	8.95893
	9.01774
	9.02715
	9.0281
	9.04292
	9.04537
	9.05094
	9.05438
	9.05633
	9.06093
	9.0661
	9.08202
	9.09139
	9.09217
	9.11067
	9.11872
	9.12995
	9.13409
	9.1445
	9.17793
	9.1809
	9.18309
	9.19027
	9.198
	9.22722
	9.23224
	9.25373
	9.25762
	9.26984
	9.27643
	9.28458
	9.29102
	9.29625
	9.30461
	9.36437
	9.36636
	9.36687
	9.38437
	9.38712
	9.38882
	9.3969
	9.40009
	9.40099
	9.4025
	9.40318
	9.40476
	9.4151
	9.42009
	9.44625
	9.46051
	9.47022
	9.47164
	9.48904
	9.49681
	9.49908
	9.51423
	9.53293
	9.56555
	9.56779
	9.57253
	9.57373
	9.58077
	9.5817
	9.58231
	9.58986
	9.61968
	9.62488
	9.62737
	9.64198
	9.6445
	9.68664
	9.69928
	9.71171
	9.72555
	9.73816
	9.75319
	9.75371
	9.75668
	9.77171
	9.78042
	9.78161
	9.79714
	9.80178
	9.80951
	9.84416
	9.84633
	9.87655
	9.89961
	9.9061
	9.92181
	9.92628
	9.93531
	9.96583
	10.0026
	10.0068
	10.0161
	10.0379
	10.0456
	10.061
	10.0639
	10.0662
	10.1033
	10.1113
	10.1175
	10.1287
	10.1313
	10.1361
	10.1572
	10.1671
	10.1683
	10.1783
	10.1826
	10.1898
	10.1932
	10.2063
	10.2145
	10.2209
	10.2282
	10.2358
	10.2556
	10.2669
	10.2693
	10.2752
	10.2806
	10.2875
	10.3044
	10.3513
	10.3693
	10.3792
	10.3894
	10.3915
	10.4002
	10.4072
	10.4116
	10.4152
	10.4237
	10.4314
	10.4563
	10.4583
	10.4596
	10.4849
	10.5111
	10.539
	10.542
	10.5694
	10.5727
	10.5785
	10.5911
	10.5946
	10.6087
	10.6172
	10.631
	10.6605
	10.6664
	10.6818
	10.6842
	10.7101
	10.7162
	10.7616
	10.7635
	10.776
	10.78
	10.8383
	10.8476
	10.8631
	10.865
	10.8666
	10.8686
	10.8707
	10.8724
	10.8769
	10.8884
	10.9019
	10.9022
	10.9149
	10.9243
	10.938
	10.9582
	10.9613
	10.9773
	10.9793
	10.9962
	11.0149
	11.033
	11.0422
	11.0514
	11.053
	11.0664
	11.0706
	11.1082
	11.1179
	11.1182
	11.133
	11.1336
	11.1414
	11.1427
	11.1479
	11.1529
	11.156
	11.16
	11.1675
	11.1828
	11.1901
	11.2069
	11.2075
	11.2093
	11.2093
	11.2149
	11.2485
	11.2612
	11.2706
	11.2876
	11.301
	11.305
	11.3186
	11.322
	11.3294
	11.3393
	11.3411
	11.3641
	11.3823
	11.3875
	11.3877
	11.4069
	11.4169
	11.4196
	11.4263
	11.4358
	11.469
	11.4879
	11.5179
	11.5197
	11.528
	11.536
	11.5401
	11.5416
	11.5504
	11.5528
	11.5542
	11.5546
	11.5663
	11.5685
	11.5913
	11.5926
	11.6126
	11.6487
	11.6515
	11.6672
	11.6729
	11.6853
	11.6863
	11.6884
	11.692
	11.6995
	11.7081
	11.7082
	11.7192
	11.7299
	11.7482
	11.7616
	11.7726
	11.7772
	11.7867
	11.7949
	11.7994
	11.8001
	11.8075
	11.8078
	11.8178
	11.8186
	11.8509
	11.8843
	11.8881
	11.9104
	11.9137
	11.9265
	11.9503
	11.9506
	11.9735
	11.981
	11.9834
	11.9848
	11.9921
	12.0029
	12.0066
	12.0162
	12.0165
	12.0307
	12.0367
	12.0395
	12.0454
	12.0478
	12.0626
	12.0629
	12.1127
	12.1147
	12.1281
	12.1316
	12.1468
	12.1488
	12.1684
	12.1734
	12.1766
	12.1839
	12.2113
	12.2202
	12.2261
	12.2261
	12.2357
	12.2445
	12.2527
	12.2661
	12.2912
	12.2928
	12.3226
	12.3285
	12.3323
	12.34
	12.3584
	12.3611
	12.3671
	12.3683
	12.3774
	12.3932
	12.4197
	12.444
	12.4651
	12.4678
	12.4903
	12.4923
	12.5092
	12.512
	12.5154
	12.5297
	12.5405
	12.5567
	12.5619
	12.5795
	12.5953
	12.6003
	12.6165
	12.6265
	12.6273
	12.6405
	12.6421
	12.6643
	12.665
	12.6845
	12.6922
	12.7146
	12.7159
	12.7406
	12.7496
	12.7563
	12.7854
	12.7915
	12.8034
	12.8142
	12.828
	12.8362
	12.8462
	12.8596
	12.8742
	12.8912
	12.899
	12.9114
	12.9119
	12.9445
	12.9462
	12.9577
	12.958
	12.959
	12.9735
	12.9736
	12.981
	12.995
	12.9958
	13.002
	13.0083
	13.0104
	13.014
	13.0293
	13.0505
	13.0662
	13.0752
	13.1084
	13.1417
	13.1456
	13.1468
	13.1654
	13.179
	13.1861
	13.1878
	13.1997
	13.2059
	13.225
	13.2347
	13.2517
	13.2553
	13.2574
	13.266
	13.2846
	13.3078
	13.3133
	13.3157
	13.3235
	13.3296
	13.3396
	13.3505
	13.3701
	13.3844
	13.3894
	13.3915
	13.3916
	13.4143
	13.4324
	13.4431
	13.4678
	13.4691
	13.4806
	13.4956
	13.5001
	13.506
	13.5315
	13.538
	13.5534
	13.5591
	13.5734
	13.5782
	13.5835
	13.589
	13.6078
	13.6163
	13.6207
	13.6232
	13.6701
	13.6702
	13.6769
	13.692
	13.6927
	13.7105
	13.7134
	13.7419
	13.7712
	13.7854
	13.7936
	13.8033
	13.8289
	13.8385
	13.8533
	13.8576
	13.8601
	13.8747
	13.9019
	13.9023
	13.9228
	13.9568
	13.9594
	13.9607
	13.9675
	13.9703
	13.9968
	13.9983
	14.0195
	14.0351
	14.0704
	14.0845
	14.0939
	14.1043
	14.1056
	14.1193
	14.1323
	14.1779
	14.1876
	14.1959
	14.239
	14.2408
	14.2495
	14.2615
	14.2625
	14.2713
	14.2805
	14.3033
	14.3244
	14.3617
	14.3632
	14.3708
	14.3716
	14.3799
	14.3806
	14.394
	14.3945
	14.3965
	14.4327
	14.4357
	14.4369
	14.4476
	14.4523
	14.4591
	14.4825
	14.4972
	14.499
	14.5048
	14.5239
	14.5313
	14.5455
	14.5488
	14.5495
	14.5604
	14.5658
	14.5987
	14.6079
	14.6147
	14.6189
	14.6213
	14.6634
	14.6719
	14.6724
	14.6736
	14.6913
	14.7034
	14.742
	14.7445
	14.7548
	14.7613
	14.7795
	14.7843
	14.7893
	14.79
	14.8092
	14.8256
	14.8519
	14.8779
	14.8907
	14.9066
	14.9253
	14.932
	14.9359
	14.9383
	14.9809
	14.9847
	14.993
	14.9933
	15.0451
	15.0529
	15.0568
	15.0761
	15.1089
	15.1349
	15.138
	15.1638
	15.1757
	15.1835
	15.2463
	15.2487
	15.2546
	15.2674
	15.2926
	15.3026
	15.3257
	15.3355
	15.347
	15.3542
	15.3703
	15.3822
	15.3848
	15.4038
	15.404
	15.4132
	15.4287
	15.442
	15.477
	15.4926
	15.5149
	15.5163
	15.5361
	15.5486
	15.5621
	15.5736
	15.6648
	15.6653
	15.6757
	15.7239
	15.7265
	15.7309
	15.7386
	15.7422
	15.8004
	15.8012
	15.8176
	15.8277
	15.9039
	15.9217
	15.9254
	15.9389
	15.9464
	15.9712
	15.9817
	15.9912
	15.9927
	16.0084
	16.0264
	16.0312
	16.0357
	16.0791
	16.1061
	16.1706
	16.1714
	16.1892
	16.2436
	16.2656
	16.268
	16.2815
	16.3031
	16.3527
	16.3624
	16.3927
	16.4278
	16.4573
	16.4636
	16.4673
	16.4714
	16.4959
	16.5033
	16.5132
	16.5181
	16.5343
	16.5508
	16.6005
	16.6067
	16.6149
	16.6162
	16.6205
	16.6424
	16.649
	16.6536
	16.6634
	16.6671
	16.6929
	16.7175
	16.7694
	16.772
	16.793
	16.7944
	16.8127
	16.8414
	16.8424
	16.8809
	16.8869
	16.931
	17.0078
	17.026
	17.0276
	17.033
	17.1023
	17.1034
	17.1049
	17.1056
	17.1138
	17.1873
	17.1931
	17.2074
	17.2562
	17.2625
	17.2639
	17.2681
	17.2875
	17.2932
	17.3026
	17.3052
	17.321
	17.3278
	17.329
	17.3457
	17.3675
	17.3817
	17.3872
	17.4239
	17.4525
	17.4531
	17.4983
	17.5178
	17.5213
	17.5386
	17.5408
	17.5639
	17.5951
	17.604
	17.6078
	17.6256
	17.6494
	17.6761
	17.6887
	17.7173
	17.7443
	17.7836
	17.787
	17.7914
	17.7919
	17.7922
	17.8379
	17.8399
	17.8421
	17.8443
	17.9018
	17.944
	17.945
	17.9509
	17.9551
	17.9762
	18.0111
	18.014
	18.0479
	18.0954
	18.118
	18.1212
	18.1724
	18.1738
	18.2153
	18.2402
	18.2975
	18.3457
	18.3661
	18.3838
	18.4363
	18.4622
	18.4735
	18.5459
	18.5712
	18.5735
	18.6007
	18.6476
	18.6595
	18.6795
	18.7148
	18.7256
	18.7466
	18.7535
	18.8229
	18.8258
	18.8693
	18.9317
	18.9497
	18.995
	19.0054
	19.0075
	19.0187
	19.0253
	19.0563
	19.1012
	19.139
	19.1467
	19.1555
	19.1605
	19.1685
	19.1737
	19.192
	19.2183
	19.2488
	19.2855
	19.3222
	19.3573
	19.3665
	19.3711
	19.3827
	19.3856
	19.438
	19.4417
	19.4556
	19.4722
	19.4725
	19.5169
	19.5183
	19.5476
	19.6685
	19.6732
	19.7587
	19.8072
	19.8124
	19.8252
	19.8262
	19.8641
	19.8666
	19.9443
	19.9529
	19.9533
	19.9542
	19.9574
	19.958
	19.9804
	20.0157
	20.0655
	20.1427
	20.1476
	20.2235
	20.2686
	20.2751
	20.2884
	20.3573
	20.379
	20.3898
	20.4438
	20.4936
	20.5089
	20.5808
	20.5837
	20.6874
	20.7007
	20.7236
	20.7463
	20.7474
	20.7694
	20.8013
	20.8477
	20.899
	20.987
	21.0713
	21.1133
	21.1215
	21.1354
	21.1585
	21.2638
	21.2739
	21.278
	21.2832
	21.2931
	21.2985
	21.3125
	21.3267
	21.3291
	21.3463
	21.3843
	21.4902
	21.5855
	21.5868
	21.6
	21.6489
	21.6504
	21.6647
	21.6852
	21.7503
	21.853
	21.8548
	21.8874
	21.8925
	21.897
	21.9093
	21.9527
	22.0642
	22.0713
	22.091
	22.1045
	22.1101
	22.1137
	22.1797
	22.1868
	22.2163
	22.2261
	22.2475
	22.2517
	22.2719
	22.3191
	22.3288
	22.3544
	22.384
	22.4315
	22.459
	22.4738
	22.503
	22.5057
	22.5098
	22.5645
	22.5763
	22.6021
	22.6241
	22.6558
	22.6948
	22.7087
	22.7212
	22.769
	22.7999
	22.8346
	22.8613
	22.8845
	22.9102
	22.9328
	22.9486
	22.9755
	22.9873
	23.0134
	23.0299
	23.0349
	23.1579
	23.2187
	23.2623
	23.3379
	23.3473
	23.5517
	23.6675
	23.7296
	23.7455
	23.7599
	23.769
	23.7939
	23.8644
	23.9215
	23.956
	23.9728
	23.979
	23.9806
	24.1319
	24.1759
	24.211
	24.2292
	24.2754
	24.2768
	24.4179
	24.4441
	24.454
	24.4951
	24.5452
	24.5502
	24.5879
	24.592
	24.6172
	24.7265
	24.7515
	24.8176
	24.8491
	24.8558
	24.8891
	25.0017
	25.1856
	25.2133
	25.2419
	25.27
	25.3023
	25.4318
	25.4836
	25.5153
	25.5248
	25.5249
	25.5664
	25.6134
	25.6391
	25.6451
	25.6499
	25.6666
	25.7294
	25.7341
	25.8002
	25.9054
	25.9108
	25.967
	25.9745
	25.9858
	26.0157
	26.0588
	26.0668
	26.1353
	26.2032
	26.2445
	26.2503
	26.3964
	26.3998
	26.4475
	26.5066
	26.5266
	26.5426
	26.6688
	26.6985
	26.7376
	26.7881
	26.9038
	26.912
	26.9231
	26.9401
	26.9699
	27.0158
	27.0425
	27.0471
	27.1575
	27.2035
	27.2677
	27.2773
	27.2934
	27.3014
	27.3512
	27.4285
	27.4849
	27.5108
	27.5303
	27.5314
	27.5478
	27.5831
	27.5972
	27.6005
	27.6264
	27.7455
	27.8419
	27.9038
	27.9542
	27.9908
	28.001
	28.0961
	28.1642
	28.1731
	28.189
	28.3009
	28.3619
	28.454
	28.4575
	28.4691
	28.5239
	28.6414
	28.6612
	28.6852
	28.7962
	28.9514
	28.9638
	29.0128
	29.0177
	29.021
	29.0636
	29.0883
	29.2736
	29.5706
	29.6596
	29.6643
	29.6697
	29.6849
	29.9076
	30.014
	30.063
	30.0984
	30.1389
	30.199
	30.3758
	30.6474
	30.7104
	30.7804
	31.0623
	31.1301
	31.1725
	31.1923
	31.2195
	31.3355
	31.4052
	31.4182
	31.6389
	31.704
	31.7354
	31.7578
	31.7756
	31.8173
	31.8306
	31.9012
	31.9298
	32.0121
	32.0628
	32.1193
	32.1788
	32.2222
	32.2803
	32.3448
	32.391
	32.5529
	32.6918
	32.7689
	32.8518
	32.8734
	32.9999
	33.0564
	33.0736
	33.183
	33.451
	33.4743
	33.5141
	33.5273
	33.8549
	34.1657
	34.2015
	34.3672
	34.3814
	34.563
	34.6362
	34.7583
	34.7731
	34.7938
	34.9519
	35.0013
	35.1035
	35.1067
	35.1222
	35.1547
	35.3306
	35.51
	35.6563
	35.6819
	35.7151
	35.9057
	36.0653
	36.1798
	36.5823
	36.6737
	37.0077
	37.1631
	37.2944
	37.3755
	37.4182
	37.6391
	37.6821
	37.8204
	37.9014
	37.9792
	38.0229
	38.1463
	38.228
	38.2855
	38.3552
	38.445
	38.6631
	38.7503
	38.8949
	38.8995
	38.9072
	38.9872
	39.046
	39.0529
	39.1892
	39.2566
	39.2978
	39.5222
	39.7639
	39.933
	40.1423
	40.3118
	40.3138
	40.3724
	40.4192
	40.5529
	40.6494
	40.8128
	40.8813
	41.1486
	41.15
	41.3711
	41.6858
	41.6938
	41.7217
	41.8453
	41.9051
	41.9223
	42.0744
	42.3351
	42.588
	42.6083
	42.6759
	42.7677
	42.8967
	43.2323
	43.2687
	43.2962
	43.4321
	43.6872
	43.999
	44.1446
	44.1459
	44.289
	44.6049
	44.8476
	45.0643
	45.1212
	45.3658
	45.4453
	45.7046
	46.1047
	46.5049
	46.562
	46.5635
	47.143
	47.5523
	47.7502
	47.9722
	48.2326
	48.2888
	48.7192
	49.1698
	49.5188
	50.0256
	50.0967
	50.1095
	50.142
	50.2519
	50.3428
	50.4412
	50.7648
	50.8754
	51.0294
	51.2331
	51.2351
	51.2606
	51.4665
	51.5486
	51.9207
	52.0972
	52.0998
	52.3868
	53.2906
	53.636
	53.7256
	53.82
	54.0251
	54.1592
	54.1689
	54.2032
	54.2976
	54.5197
	54.6792
	54.7994
	55.0712
	55.1714
	55.5476
	55.6775
	55.6907
	55.9828
	56.0516
	56.1591
	56.5138
	56.5387
	57.373
	57.7567
	58.1608
	58.4241
	59.3214
	59.3784
	59.8579
	60.1486
	60.1887
	60.2242
	60.4518
	60.8884
	61.0687
	61.0884
	61.1912
	61.3002
	62.0431
	62.1003
	63.0932
	63.7013
	64.1418
	64.282
	64.47
	64.5619
	65.3226
	65.4321
	65.798
	66.3388
	66.9289
	67.1873
	67.5692
	68.4738
	69.0211
	69.9588
	70.7704
	70.8065
	70.8977
	71.3573
	72.9917
	74.5745
	75.095
	75.6056
	75.735
	76.6487
	78.7155
	78.9687
	79.6111
	80.094
	80.7898
	82.7105
	83.7732
	84.0394
	85.7021
	86.1075
	93.6133
	93.627
	95.7976
	97.5706
	98.4997
	99.0648
	99.0968
	100.851
	102.024
	102.708
	103.372
	104.982
	106.925
	107.727
	121.427
	125.265

## Sheet: 26 Sept_b
	Eq Throat Radius
	0.851082
	0.851088
	0.966847
	1.07018
	1.09734		Bins	Frequency
	1.21388		1
	1.22689		2	13
	1.30579		3	12
	1.33772		4	20
	1.54892		5	26
	1.70214		6	24
	1.81944		7	26
	1.82164		8	40
	2.16006		9	46
	2.18771		10	45
	2.54411		20	391
	2.57687		30	174
	2.69569		40	81
	2.81821		50	38
	2.83002		60	30
	2.88126		70	25
	2.92893		80	9
	2.95202		90	3
	2.95416		100	4
	2.98261		200	7
	3.22508		300
	3.24959
	3.31697
	3.41515
	3.42578
	3.50341
	3.51221
	3.51417
	3.52044
	3.54715
	3.58933
	3.7634
	3.76606
	3.80847
	3.83353
	3.83948
	3.84678
	3.85585
	3.87473
	3.96588
	4.01999
	4.05454
	4.10121
	4.10385
	4.17137
	4.22161
	4.32687
	4.34793
	4.35688
	4.36031
	4.37531
	4.44547
	4.47486
	4.48521
	4.59108
	4.62835
	4.70455
	4.7178
	4.75241
	4.77419
	4.79405
	4.81294
	4.92488
	4.93256
	4.95241
	4.9969
	5.03928
	5.15809
	5.1841
	5.18916
	5.28631
	5.30588
	5.32996
	5.36371
	5.43341
	5.48598
	5.48858
	5.55225
	5.56313
	5.64378
	5.69828
	5.72664
	5.73748
	5.80766
	5.80952
	5.8333
	5.91246
	5.93708
	5.95036
	5.95782
	6.03734
	6.05067
	6.06109
	6.16009
	6.19991
	6.22053
	6.23215
	6.27366
	6.35503
	6.36626
	6.39272
	6.40984
	6.411
	6.44414
	6.4786
	6.50203
	6.58202
	6.62125
	6.66656
	6.69083
	6.703
	6.75913
	6.8154
	6.82626
	6.84841
	6.96392
	7.09172
	7.09743
	7.14498
	7.14675
	7.18847
	7.20253
	7.2152
	7.22097
	7.22799
	7.24744
	7.25199
	7.2706
	7.27735
	7.30255
	7.3074
	7.35471
	7.36734
	7.40335
	7.41268
	7.41529
	7.42141
	7.42194
	7.51456
	7.55056
	7.55547
	7.57431
	7.60587
	7.63188
	7.65552
	7.69858
	7.70314
	7.7071
	7.72634
	7.73251
	7.73813
	7.79448
	7.87144
	7.90014
	7.95702
	7.98873
	8.00994
	8.01526
	8.01571
	8.02477
	8.03256
	8.03913
	8.06262
	8.07149
	8.0852
	8.10384
	8.11741
	8.13302
	8.20829
	8.23166
	8.26554
	8.26652
	8.27946
	8.31565
	8.37432
	8.37856
	8.41462
	8.43526
	8.45762
	8.46084
	8.47288
	8.49417
	8.52154
	8.56081
	8.62697
	8.63356
	8.63855
	8.66024
	8.66128
	8.66406
	8.66529
	8.68081
	8.68543
	8.70336
	8.76357
	8.7699
	8.77766
	8.7811
	8.8017
	8.82976
	8.8563
	8.95982
	9.02312
	9.02422
	9.03602
	9.05629
	9.06311
	9.08521
	9.10764
	9.11889
	9.1395
	9.15928
	9.1837
	9.19551
	9.20258
	9.22214
	9.22926
	9.32352
	9.33006
	9.33912
	9.41556
	9.44104
	9.4462
	9.44631
	9.47044
	9.49667
	9.50335
	9.52657
	9.52694
	9.55282
	9.55984
	9.59486
	9.61903
	9.62672
	9.69008
	9.69533
	9.70437
	9.74453
	9.76501
	9.76695
	9.81488
	9.83959
	9.84966
	9.92196
	9.92892
	9.95036
	9.99614
	10.0336
	10.1019
	10.1128
	10.1192
	10.1199
	10.1465
	10.1702
	10.1706
	10.1736
	10.1938
	10.1939
	10.2052
	10.2224
	10.2233
	10.2387
	10.251
	10.3301
	10.3506
	10.3639
	10.3745
	10.3817
	10.4032
	10.414
	10.417
	10.4207
	10.4272
	10.4473
	10.4887
	10.5287
	10.536
	10.543
	10.5438
	10.5597
	10.5664
	10.5767
	10.6022
	10.6676
	10.6837
	10.6962
	10.7192
	10.7273
	10.8035
	10.8127
	10.8188
	10.8411
	10.8465
	10.8843
	10.9049
	10.9076
	10.9147
	10.918
	10.919
	10.9349
	10.9352
	10.9587
	10.9872
	11.047
	11.054
	11.1342
	11.1706
	11.2125
	11.2207
	11.2385
	11.2637
	11.2669
	11.2708
	11.2732
	11.2787
	11.2989
	11.3064
	11.4228
	11.4288
	11.4488
	11.4546
	11.4603
	11.4668
	11.5059
	11.5103
	11.5683
	11.5859
	11.59
	11.6042
	11.62
	11.6332
	11.6623
	11.6787
	11.6891
	11.7208
	11.728
	11.7301
	11.7325
	11.7335
	11.7403
	11.7497
	11.7565
	11.7861
	11.7962
	11.8259
	11.8386
	11.8474
	11.8492
	11.8635
	11.866
	11.8864
	11.8876
	11.9059
	11.9178
	11.9216
	11.9344
	11.9445
	11.9542
	11.9562
	11.9571
	11.9704
	11.9784
	11.9829
	12.0157
	12.0191
	12.0202
	12.0249
	12.0309
	12.0336
	12.0698
	12.0719
	12.0885
	12.0997
	12.1031
	12.1572
	12.1614
	12.1769
	12.1791
	12.1813
	12.2112
	12.2117
	12.228
	12.2391
	12.3251
	12.3812
	12.385
	12.4036
	12.4144
	12.4554
	12.456
	12.4723
	12.507
	12.5478
	12.5667
	12.5742
	12.5995
	12.6026
	12.6442
	12.6547
	12.6773
	12.7108
	12.7282
	12.747
	12.7488
	12.7565
	12.7795
	12.8352
	12.8953
	12.9005
	13.0388
	13.1015
	13.1129
	13.1345
	13.1431
	13.1815
	13.2061
	13.2649
	13.2687
	13.3283
	13.3668
	13.3844
	13.4068
	13.4175
	13.4326
	13.4434
	13.5124
	13.5125
	13.5421
	13.5885
	13.5889
	13.6399
	13.6549
	13.6756
	13.6956
	13.7006
	13.7375
	13.7416
	13.7651
	13.7746
	13.7862
	13.7881
	13.8457
	13.8557
	13.9067
	13.9086
	13.9119
	13.9825
	13.9964
	14.0308
	14.0442
	14.0727
	14.092
	14.1036
	14.1608
	14.1625
	14.1637
	14.187
	14.1967
	14.2077
	14.252
	14.2566
	14.2608
	14.2652
	14.3104
	14.3131
	14.3347
	14.3367
	14.348
	14.3492
	14.3654
	14.3953
	14.4056
	14.4379
	14.4496
	14.5108
	14.522
	14.5276
	14.5485
	14.6468
	14.7261
	14.7853
	14.7905
	14.7957
	14.797
	14.8022
	14.8278
	14.8857
	14.8992
	14.9511
	14.9741
	14.9925
	15.0053
	15.0095
	15.0184
	15.0303
	15.0374
	15.0652
	15.0904
	15.0934
	15.1312
	15.1427
	15.1639
	15.2035
	15.2177
	15.2255
	15.2554
	15.2676
	15.288
	15.3521
	15.4182
	15.4226
	15.4334
	15.4591
	15.4862
	15.4889
	15.5244
	15.5423
	15.5607
	15.5716
	15.5825
	15.596
	15.5969
	15.6587
	15.659
	15.6789
	15.6983
	15.7026
	15.7091
	15.7178
	15.7245
	15.7463
	15.7702
	15.8546
	15.8702
	15.8909
	15.9217
	15.934
	15.9667
	15.9922
	15.9993
	16.0322
	16.0614
	16.0713
	16.1371
	16.1514
	16.2366
	16.3169
	16.3766
	16.3797
	16.3864
	16.479
	16.5782
	16.6251
	16.6337
	16.6478
	16.7325
	16.7632
	16.7844
	16.8007
	16.8404
	17.0142
	17.0217
	17.0553
	17.0662
	17.0808
	17.1063
	17.1084
	17.1127
	17.1785
	17.2399
	17.2847
	17.3507
	17.3973
	17.4117
	17.4184
	17.452
	17.5585
	17.5858
	17.5863
	17.6131
	17.6331
	17.6677
	17.7052
	17.7126
	17.7998
	17.8148
	17.83
	17.846
	17.8664
	17.8986
	17.9015
	17.9651
	18.1243
	18.1438
	18.1516
	18.1759
	18.2765
	18.2991
	18.3658
	18.3994
	18.4012
	18.4498
	18.4667
	18.5067
	18.6008
	18.6235
	18.642
	18.6487
	18.656
	18.6583
	18.7
	18.7854
	18.7875
	18.7985
	18.9066
	18.9109
	18.9174
	19.0527
	19.1447
	19.1543
	19.2069
	19.3071
	19.3247
	19.3508
	19.3654
	19.3778
	19.5631
	19.564
	19.6133
	19.619
	19.6468
	19.6986
	19.7125
	19.7413
	19.7655
	19.908
	19.9083
	19.9508
	20.0673
	20.1042
	20.1204
	20.1223
	20.1494
	20.1769
	20.2228
	20.291
	20.3376
	20.3971
	20.4204
	20.4596
	20.486
	20.5106
	20.6061
	20.6164
	20.6199
	20.6586
	20.7038
	20.711
	20.7506
	20.8124
	20.8672
	21.124
	21.2432
	21.3064
	21.355
	21.3689
	21.413
	21.4928
	21.4997
	21.5832
	21.6227
	21.662
	21.6735
	21.7071
	21.7884
	21.8944
	21.9901
	22.0714
	22.0983
	22.1224
	22.1326
	22.1676
	22.1811
	22.1894
	22.1903
	22.1904
	22.2025
	22.257
	22.2824
	22.3202
	22.3219
	22.3254
	22.3722
	22.3977
	22.4488
	22.4514
	22.4569
	22.4615
	22.5599
	22.5802
	22.5895
	22.5899
	22.595
	22.5999
	22.6414
	22.6772
	22.7423
	22.7642
	22.7687
	22.8021
	22.8243
	22.8354
	22.9835
	23.0411
	23.1375
	23.1464
	23.2239
	23.3616
	23.4464
	23.5149
	23.5695
	23.5837
	23.7213
	23.7516
	23.8517
	23.8821
	23.9252
	24.0266
	24.067
	24.0731
	24.1008
	24.1732
	24.4421
	24.4642
	24.501
	24.6077
	24.648
	24.7233
	24.7953
	24.8199
	24.8347
	24.8769
	24.9342
	25.0274
	25.0986
	25.1508
	25.174
	25.2441
	25.2627
	25.3668
	25.3869
	25.5013
	25.9566
	26.0041
	26.1889
	26.1948
	26.2258
	26.231
	26.2601
	26.3513
	26.379
	26.393
	26.7273
	26.7391
	26.7794
	26.7916
	26.8402
	26.8496
	26.9205
	27.0026
	27.0298
	27.052
	27.1828
	27.1844
	27.1913
	27.2139
	27.2873
	27.3172
	27.3401
	27.3869
	27.6001
	27.7937
	27.8425
	27.9907
	28.0697
	28.3059
	28.3936
	28.3953
	28.437
	28.4565
	28.5618
	28.7692
	28.7803
	28.8518
	28.9
	28.9286
	29.0693
	29.1766
	29.3166
	29.321
	29.3366
	29.4634
	29.5926
	29.6476
	29.6648
	29.6845
	29.716
	29.7178
	29.7591
	29.8652
	29.8666
	29.9194
	30.0044
	30.0241
	30.3197
	30.4481
	30.4978
	30.535
	30.7916
	30.8349
	30.9344
	30.9838
	31.019
	31.0601
	31.1837
	31.2782
	31.3184
	31.3215
	31.3367
	31.459
	31.5026
	31.561
	31.6078
	31.767
	31.922
	32.003
	32.036
	32.0474
	32.3788
	32.4615
	32.6407
	33.0841
	33.4375
	33.5351
	33.6007
	33.8673
	33.9455
	33.9729
	34.3394
	34.4881
	35.0786
	35.2385
	35.2439
	35.2816
	35.4663
	35.4754
	35.4887
	35.6584
	35.6976
	35.8325
	35.8997
	36.0372
	36.2131
	36.2305
	36.2686
	36.786
	36.8974
	37.2766
	37.2986
	37.3355
	37.4614
	37.48
	37.5887
	37.6373
	37.8995
	38.283
	38.3512
	38.5542
	38.5898
	38.6325
	38.6415
	38.6802
	38.9146
	38.9298
	38.966
	39.0295
	39.0817
	39.1682
	39.2256
	39.5519
	39.7196
	39.9016
	39.9983
	40.1101
	40.1752
	40.3671
	40.6904
	40.8899
	41.3903
	41.5357
	41.9349
	42.1661
	42.456
	42.5584
	42.571
	42.8682
	42.9326
	43.3882
	43.7048
	43.8051
	43.9521
	44.0769
	44.0986
	44.2457
	44.4559
	44.5786
	44.7443
	44.9019
	45.145
	45.2185
	45.7331
	46.258
	46.3829
	46.6361
	47.3057
	47.733
	47.8839
	48.125
	48.6372
	49.7278
	49.9329
	50.1609
	50.2992
	50.5294
	50.6196
	50.6363
	50.7066
	50.725
	50.8937
	51.5495
	51.5905
	52.3242
	52.5035
	52.6064
	52.763
	53.3842
	53.5832
	54.0331
	54.161
	54.6818
	55.0715
	55.4297
	55.8657
	56.2987
	56.3444
	56.7009
	57.5832
	58.4018
	58.7109
	59.0889
	59.637
	60.4684
	60.5577
	60.8171
	61.488
	62.0737
	62.5801
	62.7508
	63.1725
	63.9092
	64.2627
	64.8825
	65.0721
	65.3052
	65.6279
	65.935
	66.1342
	66.1809
	66.2248
	66.2273
	67.0575
	67.6252
	67.6411
	67.8576
	68.0416
	69.5329
	71.424
	71.801
	72.4104
	73.2206
	73.927
	74.4524
	76.5519
	78.8125
	79.3024
	83.4228
	84.1309
	85.9598
	90.0484
	92.0386
	94.0382
	97.0836
	102.209
	104.501
	107.459
	107.639
	111.858
	131.216
	169.653

[truncated: 11 more sheets: 26 Sept_c, 26 Sept_d, 16 Oct_a, 16 Oct_b, 16 Oct_c, 15 Nov_a, 15Nov_b, 15 Nov_c, 15 Nov_d, 13 Dec_a, 13 Dec_b]
